# Supplementary material for: Developmental genes significantly afflicted by aberrant promoter methylation and somatic mutation predict overall survival of late-stage colorectal cancer
Source: Sci Rep. 2015 Dec 22;5:18616. doi: 10.1038/srep18616 (PMC4686889; doi:10.1038/srep18616)
Supplement: Supplementary Table S1-2 [file srep18616-s2.xls]

## Sheet: GO_dif_meth_final
Supplementary Table S1. Gene ontology enrichment anlaysis of Group B genes (DEGs with aberrant promoter methylation)
Sorted by FDR
GO_term	Description	GeneRatio	BgRatio	EntrezID	GeneSymbol	FDR
GO:0007399	nervous system development	138/480	1946/18229	116, 238, 401, 460, 652, 773, 816, 1129, 1136, 1152, 1272, 1280, 1285, 1496, 1910, 2009, 2044, 2045, 2255, 2557, 2561, 2674, 2675, 2676, 2737, 2775, 2823, 2852, 2903, 3084, 3196, 3236, 3624, 3737, 3800, 4062, 4118, 4131, 4135, 4211, 4504, 4629, 4684, 4685, 4745, 4747, 4760, 4803, 4821, 4884, 4915, 4916, 5010, 5064, 5101, 5126, 5649, 5653, 5662, 5802, 5803, 6258, 6387, 6422, 6423, 6425, 6547, 6585…	ADCYAP1, ALK, PHOX2A, ASTN1, BMP4, CACNA1A, CAMK2B, CHRM2, CHRNA3, CKB, CNTN1, COL2A1, COL4A3, CTNNA2, EDNRB, EML1, EPHA5, EPHA7, FGF10, GABRA4, GABRB2, GFRA1, GFRA2, GFRA3, GLI3, GNAO1, GPM6A, GPER1, GRIN2A, NRG1, TLX2, HOXD10, INHBA, KCNA2, KIF5C, LY6H, MAL, MAP1B, MAP6, MEIS1, MT3, MYH11, NCAM1, NCAM2, NELL1, NEFL, NEUROD1, NGF, NKX2-2, NPTX1, NTRK2, NTRK3, CLDN11, PALM, PCDH9, PCSK2, RELN, KL…	1.2e-25
GO:0048731	system development	206/480	3889/18229	116, 119, 147, 154, 185, 238, 401, 460, 577, 579, 651, 652, 773, 814, 816, 1129, 1136, 1152, 1272, 1280, 1285, 1310, 1496, 1545, 1794, 1910, 2009, 2044, 2045, 2255, 2294, 2295, 2313, 2322, 2494, 2557, 2561, 2593, 2662, 2674, 2675, 2676, 2737, 2775, 2823, 2852, 2903, 3084, 3196, 3236, 3624, 3635, 3662, 3687, 3737, 3800, 4062, 4118, 4131, 4135, 4211, 4223, 4318, 4504, 4629, 4684, 4685, 4745, 4747, …	ADCYAP1, ADD2, ADRA1B, ADRB2, AGTR1, ALK, PHOX2A, ASTN1, BAI3, NKX3-2, BMP3, BMP4, CACNA1A, CAMK4, CAMK2B, CHRM2, CHRNA3, CKB, CNTN1, COL2A1, COL4A3, COL19A1, CTNNA2, CYP1B1, DOCK2, EDNRB, EML1, EPHA5, EPHA7, FGF10, FOXF1, FOXF2, FLI1, FLT3, NR5A2, GABRA4, GABRB2, GAMT, GDF10, GFRA1, GFRA2, GFRA3, GLI3, GNAO1, GPM6A, GPER1, GRIN2A, NRG1, TLX2, HOXD10, INHBA, INPP5D, IRF4, ITGAX, KCNA2, KIF5C, LY6…	4.95e-24
GO:0008150	biological_process	480/480	16119/18229	105, 108, 111, 116, 119, 147, 154, 185, 238, 316, 401, 432, 460, 547, 577, 579, 651, 652, 773, 814, 816, 1104, 1129, 1136, 1152, 1272, 1280, 1285, 1310, 1378, 1496, 1501, 1545, 1612, 1794, 1795, 1804, 1830, 1879, 1910, 2009, 2044, 2045, 2192, 2199, 2255, 2294, 2295, 2313, 2322, 2494, 2557, 2561, 2593, 2662, 2674, 2675, 2676, 2690, 2731, 2737, 2775, 2788, 2791, 2823, 2852, 2877, 2893, 2894, 2903, …	ADARB2, ADCY2, ADCY5, ADCYAP1, ADD2, ADRA1B, ADRB2, AGTR1, ALK, AOX1, PHOX2A, ASGR1, ASTN1, KIF1A, BAI3, NKX3-2, BMP3, BMP4, CACNA1A, CAMK4, CAMK2B, RCC1, CHRM2, CHRNA3, CKB, CNTN1, COL2A1, COL4A3, COL19A1, CR1, CTNNA2, CTNND2, CYP1B1, DAPK1, DOCK2, DOCK3, DPP6, DSG3, EBF1, EDNRB, EML1, EPHA5, EPHA7, FBLN1, FBLN2, FGF10, FOXF1, FOXF2, FLI1, FLT3, NR5A2, GABRA4, GABRB2, GAMT, GDF10, GFRA1, GFRA2, …	1.21e-23
GO:0022008	neurogenesis	105/480	1314/18229	116, 238, 401, 460, 652, 773, 816, 1136, 1272, 1280, 1285, 1496, 1910, 2009, 2044, 2045, 2255, 2561, 2674, 2676, 2737, 2775, 2823, 2852, 2903, 3084, 3196, 3236, 3800, 4131, 4135, 4211, 4504, 4629, 4684, 4685, 4747, 4760, 4803, 4821, 4884, 4915, 4916, 5064, 5649, 5653, 5662, 5803, 6258, 6387, 6585, 6586, 6616, 6660, 6696, 6935, 7074, 7225, 7345, 7436, 7483, 8153, 8633, 8811, 8854, 8912, 9201, 9353…	ADCYAP1, ALK, PHOX2A, ASTN1, BMP4, CACNA1A, CAMK2B, CHRNA3, CNTN1, COL2A1, COL4A3, CTNNA2, EDNRB, EML1, EPHA5, EPHA7, FGF10, GABRB2, GFRA1, GFRA3, GLI3, GNAO1, GPM6A, GPER1, GRIN2A, NRG1, TLX2, HOXD10, KIF5C, MAP1B, MAP6, MEIS1, MT3, MYH11, NCAM1, NCAM2, NEFL, NEUROD1, NGF, NKX2-2, NPTX1, NTRK2, NTRK3, PALM, RELN, KLK6, PSD, PTPRZ1, RXRG, CXCL12, SLIT1, SLIT3, SNAP25, SOX5, SPP1, ZEB1, TIAM1, TRP…	2.28e-22
GO:0048699	generation of neurons	101/480	1239/18229	116, 238, 401, 460, 652, 773, 816, 1136, 1272, 1280, 1285, 1496, 1910, 2009, 2044, 2045, 2561, 2674, 2676, 2737, 2775, 2823, 2852, 3084, 3196, 3236, 3800, 4131, 4135, 4211, 4504, 4629, 4684, 4685, 4747, 4760, 4803, 4821, 4884, 4915, 4916, 5064, 5649, 5653, 5662, 5803, 6258, 6387, 6585, 6586, 6616, 6660, 6696, 6935, 7074, 7225, 7345, 7436, 7483, 8153, 8633, 8811, 8854, 8912, 9201, 9353, 9464, 9628…	ADCYAP1, ALK, PHOX2A, ASTN1, BMP4, CACNA1A, CAMK2B, CHRNA3, CNTN1, COL2A1, COL4A3, CTNNA2, EDNRB, EML1, EPHA5, EPHA7, GABRB2, GFRA1, GFRA3, GLI3, GNAO1, GPM6A, GPER1, NRG1, TLX2, HOXD10, KIF5C, MAP1B, MAP6, MEIS1, MT3, MYH11, NCAM1, NCAM2, NEFL, NEUROD1, NGF, NKX2-2, NPTX1, NTRK2, NTRK3, PALM, RELN, KLK6, PSD, PTPRZ1, RXRG, CXCL12, SLIT1, SLIT3, SNAP25, SOX5, SPP1, ZEB1, TIAM1, TRPC6, UCHL1, VLDL…	5e-22
GO:0007275	multicellular organismal development	219/480	4458/18229	116, 119, 147, 154, 185, 238, 401, 460, 577, 579, 651, 652, 773, 814, 816, 1129, 1136, 1152, 1272, 1280, 1285, 1310, 1496, 1501, 1545, 1794, 1879, 1910, 2009, 2044, 2045, 2192, 2255, 2294, 2295, 2313, 2322, 2494, 2557, 2561, 2593, 2662, 2674, 2675, 2676, 2737, 2775, 2823, 2852, 2903, 3084, 3196, 3236, 3624, 3635, 3662, 3687, 3737, 3800, 4062, 4118, 4131, 4135, 4211, 4223, 4318, 4504, 4629, 4684, …	ADCYAP1, ADD2, ADRA1B, ADRB2, AGTR1, ALK, PHOX2A, ASTN1, BAI3, NKX3-2, BMP3, BMP4, CACNA1A, CAMK4, CAMK2B, CHRM2, CHRNA3, CKB, CNTN1, COL2A1, COL4A3, COL19A1, CTNNA2, CTNND2, CYP1B1, DOCK2, EBF1, EDNRB, EML1, EPHA5, EPHA7, FBLN1, FGF10, FOXF1, FOXF2, FLI1, FLT3, NR5A2, GABRA4, GABRB2, GAMT, GDF10, GFRA1, GFRA2, GFRA3, GLI3, GNAO1, GPM6A, GPER1, GRIN2A, NRG1, TLX2, HOXD10, INHBA, INPP5D, IRF4, ITG…	1.38e-21
GO:0030182	neuron differentiation	95/480	1139/18229	116, 238, 401, 652, 773, 816, 1136, 1272, 1280, 1285, 1496, 1910, 2044, 2045, 2561, 2674, 2676, 2737, 2775, 2823, 3084, 3196, 3236, 3800, 4131, 4135, 4211, 4504, 4629, 4684, 4685, 4747, 4760, 4803, 4821, 4884, 4915, 4916, 5064, 5649, 5653, 5662, 5803, 6258, 6387, 6585, 6586, 6616, 6660, 6696, 6935, 7074, 7225, 7345, 7436, 7483, 8153, 8633, 8811, 8854, 8912, 9201, 9353, 9464, 9628, 9863, 10752, 22…	ADCYAP1, ALK, PHOX2A, BMP4, CACNA1A, CAMK2B, CHRNA3, CNTN1, COL2A1, COL4A3, CTNNA2, EDNRB, EPHA5, EPHA7, GABRB2, GFRA1, GFRA3, GLI3, GNAO1, GPM6A, NRG1, TLX2, HOXD10, KIF5C, MAP1B, MAP6, MEIS1, MT3, MYH11, NCAM1, NCAM2, NEFL, NEUROD1, NGF, NKX2-2, NPTX1, NTRK2, NTRK3, PALM, RELN, KLK6, PSD, PTPRZ1, RXRG, CXCL12, SLIT1, SLIT3, SNAP25, SOX5, SPP1, ZEB1, TIAM1, TRPC6, UCHL1, VLDLR, WNT9A, RND2, UNC5…	3.27e-21
GO:0048856	anatomical structure development	221/480	4564/18229	116, 119, 147, 154, 185, 238, 401, 460, 577, 579, 651, 652, 773, 814, 816, 1129, 1136, 1152, 1272, 1280, 1285, 1310, 1496, 1501, 1545, 1794, 1910, 2009, 2044, 2045, 2255, 2294, 2295, 2313, 2322, 2494, 2557, 2561, 2593, 2662, 2674, 2675, 2676, 2737, 2775, 2823, 2852, 2903, 3084, 3196, 3236, 3624, 3635, 3662, 3687, 3737, 3756, 3800, 4062, 4118, 4131, 4135, 4145, 4211, 4223, 4318, 4504, 4629, 4684, …	ADCYAP1, ADD2, ADRA1B, ADRB2, AGTR1, ALK, PHOX2A, ASTN1, BAI3, NKX3-2, BMP3, BMP4, CACNA1A, CAMK4, CAMK2B, CHRM2, CHRNA3, CKB, CNTN1, COL2A1, COL4A3, COL19A1, CTNNA2, CTNND2, CYP1B1, DOCK2, EDNRB, EML1, EPHA5, EPHA7, FGF10, FOXF1, FOXF2, FLI1, FLT3, NR5A2, GABRA4, GABRB2, GAMT, GDF10, GFRA1, GFRA2, GFRA3, GLI3, GNAO1, GPM6A, GPER1, GRIN2A, NRG1, TLX2, HOXD10, INHBA, INPP5D, IRF4, ITGAX, KCNA2, KC…	5.19e-21
GO:0048468	cell development	119/480	1801/18229	116, 238, 579, 652, 773, 816, 1136, 1272, 1280, 1285, 1496, 1910, 2044, 2045, 2255, 2295, 2313, 2561, 2674, 2676, 2737, 2775, 2823, 2852, 3084, 3196, 3236, 3800, 4131, 4135, 4211, 4504, 4629, 4684, 4685, 4747, 4760, 4803, 4821, 4884, 4915, 4916, 5064, 5156, 5649, 5653, 5745, 5803, 6261, 6387, 6422, 6423, 6585, 6586, 6616, 6660, 6696, 6935, 7074, 7225, 7345, 7373, 7436, 7704, 8153, 8516, 8633, 881…	ADCYAP1, ALK, NKX3-2, BMP4, CACNA1A, CAMK2B, CHRNA3, CNTN1, COL2A1, COL4A3, CTNNA2, EDNRB, EPHA5, EPHA7, FGF10, FOXF2, FLI1, GABRB2, GFRA1, GFRA3, GLI3, GNAO1, GPM6A, GPER1, NRG1, TLX2, HOXD10, KIF5C, MAP1B, MAP6, MEIS1, MT3, MYH11, NCAM1, NCAM2, NEFL, NEUROD1, NGF, NKX2-2, NPTX1, NTRK2, NTRK3, PALM, PDGFRA, RELN, KLK6, PTH1R, PTPRZ1, RYR1, CXCL12, SFRP1, SFRP2, SLIT1, SLIT3, SNAP25, SOX5, SPP1, …	9.83e-19
GO:0030154	cell differentiation	173/480	3269/18229	116, 154, 185, 238, 401, 460, 579, 651, 652, 773, 814, 816, 1136, 1272, 1280, 1285, 1310, 1496, 1794, 1910, 2009, 2044, 2045, 2255, 2294, 2295, 2313, 2322, 2561, 2662, 2674, 2676, 2737, 2775, 2823, 2852, 2903, 3084, 3196, 3236, 3624, 3635, 3662, 3756, 3800, 4118, 4131, 4135, 4211, 4318, 4504, 4629, 4684, 4685, 4745, 4747, 4760, 4803, 4821, 4842, 4884, 4915, 4916, 5064, 5068, 5153, 5156, 5293, 564…	ADCYAP1, ADRB2, AGTR1, ALK, PHOX2A, ASTN1, NKX3-2, BMP3, BMP4, CACNA1A, CAMK4, CAMK2B, CHRNA3, CNTN1, COL2A1, COL4A3, COL19A1, CTNNA2, DOCK2, EDNRB, EML1, EPHA5, EPHA7, FGF10, FOXF1, FOXF2, FLI1, FLT3, GABRB2, GDF10, GFRA1, GFRA3, GLI3, GNAO1, GPM6A, GPER1, GRIN2A, NRG1, TLX2, HOXD10, INHBA, INPP5D, IRF4, KCNH1, KIF5C, MAL, MAP1B, MAP6, MEIS1, MMP9, MT3, MYH11, NCAM1, NCAM2, NELL1, NEFL, NEUROD1,…	1.11e-18
GO:0032502	developmental process	232/480	5161/18229	116, 119, 147, 154, 185, 238, 401, 460, 577, 579, 651, 652, 773, 814, 816, 1129, 1136, 1152, 1272, 1280, 1285, 1310, 1496, 1501, 1545, 1794, 1879, 1910, 2009, 2044, 2045, 2192, 2255, 2294, 2295, 2313, 2322, 2494, 2557, 2561, 2593, 2662, 2674, 2675, 2676, 2737, 2775, 2823, 2852, 2903, 3084, 3196, 3236, 3624, 3635, 3662, 3687, 3737, 3756, 3800, 4062, 4118, 4131, 4135, 4145, 4211, 4223, 4318, 4504, …	ADCYAP1, ADD2, ADRA1B, ADRB2, AGTR1, ALK, PHOX2A, ASTN1, BAI3, NKX3-2, BMP3, BMP4, CACNA1A, CAMK4, CAMK2B, CHRM2, CHRNA3, CKB, CNTN1, COL2A1, COL4A3, COL19A1, CTNNA2, CTNND2, CYP1B1, DOCK2, EBF1, EDNRB, EML1, EPHA5, EPHA7, FBLN1, FGF10, FOXF1, FOXF2, FLI1, FLT3, NR5A2, GABRA4, GABRB2, GAMT, GDF10, GFRA1, GFRA2, GFRA3, GLI3, GNAO1, GPM6A, GPER1, GRIN2A, NRG1, TLX2, HOXD10, INHBA, INPP5D, IRF4, ITG…	5.2e-18
GO:0044767	single-organism developmental process	230/480	5109/18229	116, 119, 147, 154, 185, 238, 401, 460, 577, 579, 651, 652, 773, 814, 816, 1129, 1136, 1152, 1272, 1280, 1285, 1310, 1496, 1501, 1545, 1794, 1879, 1910, 2009, 2044, 2045, 2192, 2255, 2294, 2295, 2313, 2322, 2494, 2557, 2561, 2593, 2662, 2674, 2675, 2676, 2737, 2775, 2823, 2852, 2903, 3084, 3196, 3236, 3624, 3635, 3662, 3687, 3737, 3756, 3800, 4062, 4118, 4131, 4135, 4211, 4223, 4318, 4504, 4629, …	ADCYAP1, ADD2, ADRA1B, ADRB2, AGTR1, ALK, PHOX2A, ASTN1, BAI3, NKX3-2, BMP3, BMP4, CACNA1A, CAMK4, CAMK2B, CHRM2, CHRNA3, CKB, CNTN1, COL2A1, COL4A3, COL19A1, CTNNA2, CTNND2, CYP1B1, DOCK2, EBF1, EDNRB, EML1, EPHA5, EPHA7, FBLN1, FGF10, FOXF1, FOXF2, FLI1, FLT3, NR5A2, GABRA4, GABRB2, GAMT, GDF10, GFRA1, GFRA2, GFRA3, GLI3, GNAO1, GPM6A, GPER1, GRIN2A, NRG1, TLX2, HOXD10, INHBA, INPP5D, IRF4, ITG…	7.63e-18
GO:0048869	cellular developmental process	177/480	3470/18229	116, 154, 185, 238, 401, 460, 579, 651, 652, 773, 814, 816, 1136, 1272, 1280, 1285, 1310, 1496, 1794, 1910, 2009, 2044, 2045, 2255, 2294, 2295, 2313, 2322, 2561, 2662, 2674, 2676, 2737, 2775, 2823, 2852, 2903, 3084, 3196, 3236, 3624, 3635, 3662, 3756, 3800, 4118, 4131, 4135, 4211, 4318, 4504, 4629, 4684, 4685, 4745, 4747, 4760, 4803, 4821, 4842, 4884, 4915, 4916, 5064, 5068, 5153, 5156, 5293, 564…	ADCYAP1, ADRB2, AGTR1, ALK, PHOX2A, ASTN1, NKX3-2, BMP3, BMP4, CACNA1A, CAMK4, CAMK2B, CHRNA3, CNTN1, COL2A1, COL4A3, COL19A1, CTNNA2, DOCK2, EDNRB, EML1, EPHA5, EPHA7, FGF10, FOXF1, FOXF2, FLI1, FLT3, GABRB2, GDF10, GFRA1, GFRA3, GLI3, GNAO1, GPM6A, GPER1, GRIN2A, NRG1, TLX2, HOXD10, INHBA, INPP5D, IRF4, KCNH1, KIF5C, MAL, MAP1B, MAP6, MEIS1, MMP9, MT3, MYH11, NCAM1, NCAM2, NELL1, NEFL, NEUROD1,…	1.69e-17
GO:0048666	neuron development	78/480	916/18229	116, 238, 773, 816, 1136, 1272, 1280, 1285, 1496, 1910, 2044, 2045, 2561, 2674, 2676, 2737, 2775, 2823, 3196, 3236, 3800, 4131, 4135, 4504, 4629, 4684, 4685, 4747, 4803, 4884, 4915, 4916, 5064, 5649, 5653, 5803, 6387, 6585, 6586, 6616, 6696, 7074, 7225, 7345, 7436, 8153, 8633, 8811, 8912, 9201, 9353, 9464, 9863, 10752, 22854, 22865, 22871, 23136, 23768, 26050, 29993, 51332, 56896, 56963, 56978, 5…	ADCYAP1, ALK, CACNA1A, CAMK2B, CHRNA3, CNTN1, COL2A1, COL4A3, CTNNA2, EDNRB, EPHA5, EPHA7, GABRB2, GFRA1, GFRA3, GLI3, GNAO1, GPM6A, TLX2, HOXD10, KIF5C, MAP1B, MAP6, MT3, MYH11, NCAM1, NCAM2, NEFL, NGF, NPTX1, NTRK2, NTRK3, PALM, RELN, KLK6, PTPRZ1, CXCL12, SLIT1, SLIT3, SNAP25, SPP1, TIAM1, TRPC6, UCHL1, VLDLR, RND2, UNC5C, GALR2, CACNA1H, DCLK1, SLIT2, HAND2, MAGI2, CHL1, NTNG1, SLITRK3, NLGN1…	2.35e-17
GO:0031175	neuron projection development	71/480	793/18229	116, 773, 816, 1136, 1272, 1280, 1285, 1496, 2044, 2045, 2674, 2676, 2737, 2775, 2823, 3196, 3800, 4131, 4135, 4504, 4629, 4684, 4685, 4747, 4803, 4884, 4915, 4916, 5064, 5649, 5653, 5803, 6387, 6585, 6586, 6616, 6696, 7074, 7225, 7345, 7436, 8153, 8633, 8811, 8912, 9201, 9353, 9863, 10752, 22854, 22865, 22871, 23136, 23768, 26050, 29993, 51332, 56896, 56963, 56978, 57453, 80031, 80243, 85300, 89…	ADCYAP1, CACNA1A, CAMK2B, CHRNA3, CNTN1, COL2A1, COL4A3, CTNNA2, EPHA5, EPHA7, GFRA1, GFRA3, GLI3, GNAO1, GPM6A, TLX2, KIF5C, MAP1B, MAP6, MT3, MYH11, NCAM1, NCAM2, NEFL, NGF, NPTX1, NTRK2, NTRK3, PALM, RELN, KLK6, PTPRZ1, CXCL12, SLIT1, SLIT3, SNAP25, SPP1, TIAM1, TRPC6, UCHL1, VLDLR, RND2, UNC5C, GALR2, CACNA1H, DCLK1, SLIT2, MAGI2, CHL1, NTNG1, SLITRK3, NLGN1, EPB41L3, FLRT2, SLITRK5, PACSIN1,…	9.58e-17
GO:0048812	neuron projection morphogenesis	59/480	616/18229	773, 816, 1136, 1272, 1280, 1285, 1496, 2044, 2045, 2674, 2676, 2737, 2823, 3196, 3800, 4131, 4135, 4504, 4629, 4684, 4747, 4803, 4884, 4915, 4916, 5649, 5803, 6387, 6585, 6586, 6696, 7074, 7225, 7345, 8153, 8633, 8912, 9201, 9353, 10752, 22854, 22865, 23136, 23768, 26050, 29993, 51332, 56896, 56963, 56978, 57453, 80031, 80243, 89884, 91653, 120892, 137970, 152330, 284217	CACNA1A, CAMK2B, CHRNA3, CNTN1, COL2A1, COL4A3, CTNNA2, EPHA5, EPHA7, GFRA1, GFRA3, GLI3, GPM6A, TLX2, KIF5C, MAP1B, MAP6, MT3, MYH11, NCAM1, NEFL, NGF, NPTX1, NTRK2, NTRK3, RELN, PTPRZ1, CXCL12, SLIT1, SLIT3, SPP1, TIAM1, TRPC6, UCHL1, RND2, UNC5C, CACNA1H, DCLK1, SLIT2, CHL1, NTNG1, SLITRK3, EPB41L3, FLRT2, SLITRK5, PACSIN1, SPTBN5, DPYSL5, RGMA, PRDM8, DSCAML1, SEMA6D, PREX2, LHX4, BOC, LRRK2,…	7.47e-15
GO:0007268	synaptic transmission	63/480	715/18229	108, 111, 116, 773, 814, 816, 1136, 1496, 1501, 2044, 2557, 2561, 2788, 2852, 2893, 2894, 2903, 3084, 3737, 3738, 3741, 3745, 3746, 3752, 3755, 3756, 3778, 3790, 4747, 4803, 4842, 4884, 4887, 4915, 5153, 5579, 5649, 6585, 6616, 6622, 6833, 6854, 6869, 8811, 9379, 10003, 22871, 22953, 26050, 29993, 54207, 56479, 56853, 57338, 79608, 114088, 120892, 127833, 145270, 147381, 152330, 347730, 729993	ADCY2, ADCY5, ADCYAP1, CACNA1A, CAMK4, CAMK2B, CHRNA3, CTNNA2, CTNND2, EPHA5, GABRA4, GABRB2, GNG7, GPER1, GRIA4, GRID1, GRIN2A, NRG1, KCNA2, KCNA3, KCNA5, KCNB1, KCNC1, KCND3, KCNG1, KCNH1, KCNMA1, KCNS3, NEFL, NGF, NOS1, NPTX1, NPY2R, NTRK2, PDE1B, PRKCB, RELN, SLIT1, SNAP25, SNCA, ABCC8, SYN2, TACR1, GALR2, NRXN2, NAALAD2, NLGN1, P2RX2, SLITRK5, PACSIN1, KCNK10, KCNQ5, CELF4, JPH3, RIC3, TRIM9…	3.21e-14
GO:0044707	single-multicellular organism process	254/480	6277/18229	111, 116, 119, 147, 154, 185, 238, 401, 460, 577, 579, 651, 652, 773, 814, 816, 1129, 1136, 1152, 1272, 1280, 1285, 1310, 1496, 1501, 1545, 1794, 1804, 1879, 1910, 2009, 2044, 2045, 2192, 2255, 2294, 2295, 2313, 2322, 2494, 2557, 2561, 2593, 2662, 2674, 2675, 2676, 2690, 2737, 2775, 2788, 2823, 2852, 2877, 2903, 2946, 2982, 3084, 3196, 3236, 3624, 3635, 3662, 3687, 3737, 3741, 3778, 3800, 4062, 4…	ADCY5, ADCYAP1, ADD2, ADRA1B, ADRB2, AGTR1, ALK, PHOX2A, ASTN1, BAI3, NKX3-2, BMP3, BMP4, CACNA1A, CAMK4, CAMK2B, CHRM2, CHRNA3, CKB, CNTN1, COL2A1, COL4A3, COL19A1, CTNNA2, CTNND2, CYP1B1, DOCK2, DPP6, EBF1, EDNRB, EML1, EPHA5, EPHA7, FBLN1, FGF10, FOXF1, FOXF2, FLI1, FLT3, NR5A2, GABRA4, GABRB2, GAMT, GDF10, GFRA1, GFRA2, GFRA3, GHR, GLI3, GNAO1, GNG7, GPM6A, GPER1, GPX2, GRIN2A, GSTM2, GUCY1A3…	3.97e-14
GO:0030030	cell projection organization	81/480	1110/18229	116, 773, 816, 1136, 1272, 1280, 1285, 1496, 2044, 2045, 2674, 2676, 2737, 2775, 2823, 3196, 3800, 4131, 4135, 4504, 4629, 4684, 4685, 4747, 4803, 4884, 4915, 4916, 5064, 5649, 5653, 5803, 6387, 6585, 6586, 6616, 6696, 7074, 7225, 7345, 7436, 8153, 8516, 8633, 8811, 8912, 9201, 9353, 9863, 10752, 10810, 22854, 22865, 22871, 22873, 23136, 23768, 26050, 26051, 29993, 51332, 53904, 56896, 56963, 569…	ADCYAP1, CACNA1A, CAMK2B, CHRNA3, CNTN1, COL2A1, COL4A3, CTNNA2, EPHA5, EPHA7, GFRA1, GFRA3, GLI3, GNAO1, GPM6A, TLX2, KIF5C, MAP1B, MAP6, MT3, MYH11, NCAM1, NCAM2, NEFL, NGF, NPTX1, NTRK2, NTRK3, PALM, RELN, KLK6, PTPRZ1, CXCL12, SLIT1, SLIT3, SNAP25, SPP1, TIAM1, TRPC6, UCHL1, VLDLR, RND2, ITGA8, UNC5C, GALR2, CACNA1H, DCLK1, SLIT2, MAGI2, CHL1, WASF3, NTNG1, SLITRK3, NLGN1, DZIP1, EPB41L3, FLR…	4.45e-14
GO:0009653	anatomical structure morphogenesis	127/480	2317/18229	401, 577, 579, 652, 773, 816, 1136, 1272, 1280, 1285, 1496, 1501, 1545, 2044, 2045, 2255, 2294, 2295, 2313, 2593, 2674, 2676, 2737, 2823, 3084, 3196, 3236, 3624, 3687, 3737, 3756, 3800, 4062, 4131, 4135, 4211, 4223, 4318, 4504, 4629, 4684, 4747, 4760, 4803, 4842, 4884, 4887, 4915, 4916, 5064, 5156, 5333, 5579, 5649, 5740, 5803, 6261, 6387, 6422, 6423, 6425, 6585, 6586, 6696, 6935, 7074, 7225, 734…	PHOX2A, BAI3, NKX3-2, BMP4, CACNA1A, CAMK2B, CHRNA3, CNTN1, COL2A1, COL4A3, CTNNA2, CTNND2, CYP1B1, EPHA5, EPHA7, FGF10, FOXF1, FOXF2, FLI1, GAMT, GFRA1, GFRA3, GLI3, GPM6A, NRG1, TLX2, HOXD10, INHBA, ITGAX, KCNA2, KCNH1, KIF5C, LY6H, MAP1B, MAP6, MEIS1, MEOX2, MMP9, MT3, MYH11, NCAM1, NEFL, NEUROD1, NGF, NOS1, NPTX1, NPY2R, NTRK2, NTRK3, PALM, PDGFRA, PLCD1, PRKCB, RELN, PTGIS, PTPRZ1, RYR1, CXC…	1.92e-13
GO:0048667	cell morphogenesis involved in neuron differentiation	56/480	606/18229	773, 816, 1136, 1272, 1280, 1285, 1496, 2044, 2045, 2674, 2676, 2737, 3196, 3800, 4131, 4135, 4504, 4629, 4684, 4747, 4803, 4884, 4915, 4916, 5649, 5803, 6387, 6585, 6586, 6696, 7074, 7225, 7345, 8153, 8633, 8912, 9201, 9353, 10752, 22854, 22865, 23768, 26050, 51332, 56896, 56963, 56978, 57453, 80031, 80243, 89884, 91653, 120892, 137970, 152330, 284217	CACNA1A, CAMK2B, CHRNA3, CNTN1, COL2A1, COL4A3, CTNNA2, EPHA5, EPHA7, GFRA1, GFRA3, GLI3, TLX2, KIF5C, MAP1B, MAP6, MT3, MYH11, NCAM1, NEFL, NGF, NPTX1, NTRK2, NTRK3, RELN, PTPRZ1, CXCL12, SLIT1, SLIT3, SPP1, TIAM1, TRPC6, UCHL1, RND2, UNC5C, CACNA1H, DCLK1, SLIT2, CHL1, NTNG1, SLITRK3, FLRT2, SLITRK5, SPTBN5, DPYSL5, RGMA, PRDM8, DSCAML1, SEMA6D, PREX2, LHX4, BOC, LRRK2, UNC5D, CNTN4, LAMA1	2.77e-13
GO:0032501	multicellular organismal process	257/480	6502/18229	111, 116, 119, 147, 154, 185, 238, 401, 460, 577, 579, 651, 652, 773, 814, 816, 1129, 1136, 1152, 1272, 1280, 1285, 1310, 1496, 1501, 1545, 1794, 1804, 1879, 1910, 2009, 2044, 2045, 2192, 2255, 2294, 2295, 2313, 2322, 2494, 2557, 2561, 2593, 2662, 2674, 2675, 2676, 2690, 2737, 2775, 2788, 2823, 2852, 2877, 2903, 2946, 2982, 3084, 3196, 3236, 3624, 3635, 3662, 3687, 3737, 3741, 3778, 3800, 4062, 4…	ADCY5, ADCYAP1, ADD2, ADRA1B, ADRB2, AGTR1, ALK, PHOX2A, ASTN1, BAI3, NKX3-2, BMP3, BMP4, CACNA1A, CAMK4, CAMK2B, CHRM2, CHRNA3, CKB, CNTN1, COL2A1, COL4A3, COL19A1, CTNNA2, CTNND2, CYP1B1, DOCK2, DPP6, EBF1, EDNRB, EML1, EPHA5, EPHA7, FBLN1, FGF10, FOXF1, FOXF2, FLI1, FLT3, NR5A2, GABRA4, GABRB2, GAMT, GDF10, GFRA1, GFRA2, GFRA3, GHR, GLI3, GNAO1, GNG7, GPM6A, GPER1, GPX2, GRIN2A, GSTM2, GUCY1A3…	5.33e-13
GO:0048858	cell projection morphogenesis	63/480	784/18229	773, 816, 1136, 1272, 1280, 1285, 1496, 2044, 2045, 2674, 2676, 2737, 2823, 3196, 3800, 4131, 4135, 4504, 4629, 4684, 4747, 4803, 4884, 4915, 4916, 5649, 5803, 6387, 6585, 6586, 6696, 7074, 7225, 7345, 8153, 8633, 8912, 9201, 9353, 10752, 22854, 22865, 22873, 23136, 23768, 26050, 29993, 51332, 56896, 56963, 56978, 57453, 79582, 79659, 80031, 80127, 80243, 89884, 91653, 120892, 137970, 152330, 284…	CACNA1A, CAMK2B, CHRNA3, CNTN1, COL2A1, COL4A3, CTNNA2, EPHA5, EPHA7, GFRA1, GFRA3, GLI3, GPM6A, TLX2, KIF5C, MAP1B, MAP6, MT3, MYH11, NCAM1, NEFL, NGF, NPTX1, NTRK2, NTRK3, RELN, PTPRZ1, CXCL12, SLIT1, SLIT3, SPP1, TIAM1, TRPC6, UCHL1, RND2, UNC5C, CACNA1H, DCLK1, SLIT2, CHL1, NTNG1, SLITRK3, DZIP1, EPB41L3, FLRT2, SLITRK5, PACSIN1, SPTBN5, DPYSL5, RGMA, PRDM8, DSCAML1, SPAG16, DYNC2H1, SEMA6D, …	2.69e-12
GO:0051960	regulation of nervous system development	52/480	563/18229	116, 652, 773, 816, 1136, 1272, 1910, 2044, 2737, 2852, 3196, 4131, 4211, 4504, 4747, 4760, 4803, 4821, 4915, 4916, 5064, 5649, 5653, 5803, 6258, 6387, 6422, 6423, 6425, 6585, 6616, 6660, 6696, 6935, 7074, 7436, 8153, 9353, 9628, 9863, 10810, 22871, 23768, 29993, 120892, 137970, 147381, 152330, 257194, 339479, 375567, 392255	ADCYAP1, BMP4, CACNA1A, CAMK2B, CHRNA3, CNTN1, EDNRB, EPHA5, GLI3, GPER1, TLX2, MAP1B, MEIS1, MT3, NEFL, NEUROD1, NGF, NKX2-2, NTRK2, NTRK3, PALM, RELN, KLK6, PTPRZ1, RXRG, CXCL12, SFRP1, SFRP2, SFRP5, SLIT1, SNAP25, SOX5, SPP1, ZEB1, TIAM1, VLDLR, RND2, SLIT2, RGS6, MAGI2, WASF3, NLGN1, FLRT2, PACSIN1, LRRK2, UNC5D, CBLN2, CNTN4, NEGR1, BRINP3, VWC2, GDF6	3.64e-12
GO:0000904	cell morphogenesis involved in differentiation	63/480	796/18229	652, 773, 816, 1136, 1272, 1280, 1285, 1496, 2044, 2045, 2295, 2674, 2676, 2737, 3196, 3800, 4131, 4135, 4504, 4629, 4684, 4747, 4803, 4884, 4915, 4916, 5649, 5803, 6387, 6422, 6423, 6585, 6586, 6696, 7074, 7225, 7345, 8153, 8516, 8633, 8912, 9201, 9353, 10752, 11149, 22854, 22865, 23768, 26050, 51332, 56896, 56963, 56978, 57453, 64321, 80031, 80243, 89884, 91653, 120892, 137970, 152330, 284217	BMP4, CACNA1A, CAMK2B, CHRNA3, CNTN1, COL2A1, COL4A3, CTNNA2, EPHA5, EPHA7, FOXF2, GFRA1, GFRA3, GLI3, TLX2, KIF5C, MAP1B, MAP6, MT3, MYH11, NCAM1, NEFL, NGF, NPTX1, NTRK2, NTRK3, RELN, PTPRZ1, CXCL12, SFRP1, SFRP2, SLIT1, SLIT3, SPP1, TIAM1, TRPC6, UCHL1, RND2, ITGA8, UNC5C, CACNA1H, DCLK1, SLIT2, CHL1, BVES, NTNG1, SLITRK3, FLRT2, SLITRK5, SPTBN5, DPYSL5, RGMA, PRDM8, DSCAML1, SOX17, SEMA6D, PR…	5.49e-12
GO:0007409	axonogenesis	50/480	533/18229	773, 1272, 1280, 1285, 1496, 2044, 2045, 2674, 2676, 2737, 3800, 4131, 4504, 4629, 4684, 4747, 4803, 4884, 4915, 4916, 5649, 5803, 6387, 6585, 6586, 6696, 7074, 7225, 7345, 8153, 8633, 8912, 9201, 9353, 10752, 22854, 22865, 23768, 26050, 51332, 56896, 56963, 56978, 57453, 80031, 89884, 91653, 137970, 152330, 284217	CACNA1A, CNTN1, COL2A1, COL4A3, CTNNA2, EPHA5, EPHA7, GFRA1, GFRA3, GLI3, KIF5C, MAP1B, MT3, MYH11, NCAM1, NEFL, NGF, NPTX1, NTRK2, NTRK3, RELN, PTPRZ1, CXCL12, SLIT1, SLIT3, SPP1, TIAM1, TRPC6, UCHL1, RND2, UNC5C, CACNA1H, DCLK1, SLIT2, CHL1, NTNG1, SLITRK3, FLRT2, SLITRK5, SPTBN5, DPYSL5, RGMA, PRDM8, DSCAML1, SEMA6D, LHX4, BOC, UNC5D, CNTN4, LAMA1	7e-12
GO:0061564	axon development	51/480	553/18229	773, 1272, 1280, 1285, 1496, 2044, 2045, 2674, 2676, 2737, 3800, 4131, 4504, 4629, 4684, 4685, 4747, 4803, 4884, 4915, 4916, 5649, 5803, 6387, 6585, 6586, 6696, 7074, 7225, 7345, 8153, 8633, 8912, 9201, 9353, 10752, 22854, 22865, 23768, 26050, 51332, 56896, 56963, 56978, 57453, 80031, 89884, 91653, 137970, 152330, 284217	CACNA1A, CNTN1, COL2A1, COL4A3, CTNNA2, EPHA5, EPHA7, GFRA1, GFRA3, GLI3, KIF5C, MAP1B, MT3, MYH11, NCAM1, NCAM2, NEFL, NGF, NPTX1, NTRK2, NTRK3, RELN, PTPRZ1, CXCL12, SLIT1, SLIT3, SPP1, TIAM1, TRPC6, UCHL1, RND2, UNC5C, CACNA1H, DCLK1, SLIT2, CHL1, NTNG1, SLITRK3, FLRT2, SLITRK5, SPTBN5, DPYSL5, RGMA, PRDM8, DSCAML1, SEMA6D, LHX4, BOC, UNC5D, CNTN4, LAMA1	7.29e-12
GO:0032990	cell part morphogenesis	63/480	803/18229	773, 816, 1136, 1272, 1280, 1285, 1496, 2044, 2045, 2674, 2676, 2737, 2823, 3196, 3800, 4131, 4135, 4504, 4629, 4684, 4747, 4803, 4884, 4915, 4916, 5649, 5803, 6387, 6585, 6586, 6696, 7074, 7225, 7345, 8153, 8633, 8912, 9201, 9353, 10752, 22854, 22865, 22873, 23136, 23768, 26050, 29993, 51332, 56896, 56963, 56978, 57453, 79582, 79659, 80031, 80127, 80243, 89884, 91653, 120892, 137970, 152330, 284…	CACNA1A, CAMK2B, CHRNA3, CNTN1, COL2A1, COL4A3, CTNNA2, EPHA5, EPHA7, GFRA1, GFRA3, GLI3, GPM6A, TLX2, KIF5C, MAP1B, MAP6, MT3, MYH11, NCAM1, NEFL, NGF, NPTX1, NTRK2, NTRK3, RELN, PTPRZ1, CXCL12, SLIT1, SLIT3, SPP1, TIAM1, TRPC6, UCHL1, RND2, UNC5C, CACNA1H, DCLK1, SLIT2, CHL1, NTNG1, SLITRK3, DZIP1, EPB41L3, FLRT2, SLITRK5, PACSIN1, SPTBN5, DPYSL5, RGMA, PRDM8, DSCAML1, SPAG16, DYNC2H1, SEMA6D, …	8.26e-12
GO:0007267	cell-cell signaling	79/480	1180/18229	108, 111, 116, 147, 651, 652, 773, 814, 816, 1136, 1496, 1501, 2044, 2255, 2557, 2561, 2788, 2852, 2893, 2894, 2903, 3084, 3624, 3737, 3738, 3741, 3745, 3746, 3752, 3755, 3756, 3778, 3790, 4747, 4760, 4803, 4842, 4884, 4887, 4915, 5153, 5443, 5579, 5649, 6364, 6422, 6423, 6585, 6616, 6622, 6752, 6833, 6854, 6869, 7253, 7434, 7483, 8811, 9379, 10003, 22871, 22953, 26050, 29953, 29993, 54207, 56479…	ADCY2, ADCY5, ADCYAP1, ADRA1B, BMP3, BMP4, CACNA1A, CAMK4, CAMK2B, CHRNA3, CTNNA2, CTNND2, EPHA5, FGF10, GABRA4, GABRB2, GNG7, GPER1, GRIA4, GRID1, GRIN2A, NRG1, INHBA, KCNA2, KCNA3, KCNA5, KCNB1, KCNC1, KCND3, KCNG1, KCNH1, KCNMA1, KCNS3, NEFL, NEUROD1, NGF, NOS1, NPTX1, NPY2R, NTRK2, PDE1B, POMC, PRKCB, RELN, CCL20, SFRP1, SFRP2, SLIT1, SNAP25, SNCA, SSTR2, ABCC8, SYN2, TACR1, TSHR, VIPR2, WNT9…	1.4e-11
GO:0065007	biological regulation	352/480	10361/18229	108, 111, 116, 119, 147, 154, 185, 238, 401, 577, 579, 651, 652, 773, 814, 816, 1104, 1129, 1136, 1152, 1272, 1280, 1285, 1378, 1496, 1501, 1545, 1612, 1794, 1795, 1804, 1879, 1910, 2044, 2045, 2192, 2199, 2255, 2294, 2295, 2313, 2322, 2494, 2557, 2561, 2593, 2662, 2674, 2675, 2676, 2690, 2737, 2775, 2788, 2791, 2823, 2852, 2877, 2893, 2894, 2903, 2946, 2982, 3084, 3196, 3236, 3624, 3635, 3662, 3…	ADCY2, ADCY5, ADCYAP1, ADD2, ADRA1B, ADRB2, AGTR1, ALK, PHOX2A, BAI3, NKX3-2, BMP3, BMP4, CACNA1A, CAMK4, CAMK2B, RCC1, CHRM2, CHRNA3, CKB, CNTN1, COL2A1, COL4A3, CR1, CTNNA2, CTNND2, CYP1B1, DAPK1, DOCK2, DOCK3, DPP6, EBF1, EDNRB, EPHA5, EPHA7, FBLN1, FBLN2, FGF10, FOXF1, FOXF2, FLI1, FLT3, NR5A2, GABRA4, GABRB2, GAMT, GDF10, GFRA1, GFRA2, GFRA3, GHR, GLI3, GNAO1, GNG7, GNG11, GPM6A, GPER1, GPX2…	3.06e-11
GO:0007417	central nervous system development	63/480	827/18229	116, 401, 652, 773, 1152, 1272, 1280, 1496, 2009, 2044, 2045, 2255, 2557, 2737, 2775, 3236, 4118, 4504, 4760, 4821, 4884, 4915, 4916, 5101, 5649, 5653, 5802, 5803, 6387, 6422, 6423, 6425, 6547, 6585, 6660, 6752, 6935, 7436, 7704, 8516, 8633, 8745, 8854, 9118, 9201, 9353, 9839, 10810, 23544, 26050, 56934, 56978, 57453, 64405, 79659, 80031, 83439, 89884, 92737, 120892, 137970, 152330, 253559	ADCYAP1, PHOX2A, BMP4, CACNA1A, CKB, CNTN1, COL2A1, CTNNA2, EML1, EPHA5, EPHA7, FGF10, GABRA4, GLI3, GNAO1, HOXD10, MAL, MT3, NEUROD1, NKX2-2, NPTX1, NTRK2, NTRK3, PCDH9, RELN, KLK6, PTPRS, PTPRZ1, CXCL12, SFRP1, SFRP2, SFRP5, SLC8A3, SLIT1, SOX5, SSTR2, ZEB1, VLDLR, ZBTB16, ITGA8, UNC5C, ADAM23, ALDH1A2, INA, DCLK1, SLIT2, ZEB2, WASF3, SEZ6L, SLITRK5, CA10, PRDM8, DSCAML1, CDH22, DYNC2H1, SEMA6D…	3.22e-11
GO:0048513	organ development	140/480	2858/18229	116, 119, 147, 154, 185, 401, 579, 651, 652, 773, 814, 1152, 1272, 1280, 1285, 1310, 1496, 1545, 1794, 1910, 2009, 2044, 2045, 2255, 2294, 2295, 2313, 2322, 2494, 2561, 2593, 2737, 2775, 2823, 3084, 3236, 3624, 3635, 3662, 3687, 4062, 4211, 4223, 4318, 4629, 4745, 4760, 4821, 4887, 4915, 4916, 5068, 5101, 5153, 5156, 5293, 5333, 5649, 5745, 5802, 5803, 5919, 6258, 6261, 6387, 6422, 6423, 6425, 65…	ADCYAP1, ADD2, ADRA1B, ADRB2, AGTR1, PHOX2A, NKX3-2, BMP3, BMP4, CACNA1A, CAMK4, CKB, CNTN1, COL2A1, COL4A3, COL19A1, CTNNA2, CYP1B1, DOCK2, EDNRB, EML1, EPHA5, EPHA7, FGF10, FOXF1, FOXF2, FLI1, FLT3, NR5A2, GABRB2, GAMT, GLI3, GNAO1, GPM6A, NRG1, HOXD10, INHBA, INPP5D, IRF4, ITGAX, LY6H, MEIS1, MEOX2, MMP9, MYH11, NELL1, NEUROD1, NKX2-2, NPY2R, NTRK2, NTRK3, REG3A, PCDH9, PDE1B, PDGFRA, PIK3CD, …	3.6e-11
GO:0000902	cell morphogenesis	75/480	1114/18229	652, 773, 816, 1136, 1272, 1280, 1285, 1496, 2044, 2045, 2295, 2674, 2676, 2737, 2823, 3084, 3196, 3800, 4131, 4135, 4504, 4629, 4684, 4747, 4803, 4884, 4915, 4916, 5064, 5649, 5803, 6387, 6422, 6423, 6585, 6586, 6696, 7074, 7225, 7345, 7694, 8153, 8516, 8633, 8912, 9201, 9353, 10752, 10810, 11149, 22854, 22865, 22873, 23136, 23768, 26050, 29993, 51332, 54751, 56896, 56963, 56978, 57453, 64321, 7…	BMP4, CACNA1A, CAMK2B, CHRNA3, CNTN1, COL2A1, COL4A3, CTNNA2, EPHA5, EPHA7, FOXF2, GFRA1, GFRA3, GLI3, GPM6A, NRG1, TLX2, KIF5C, MAP1B, MAP6, MT3, MYH11, NCAM1, NEFL, NGF, NPTX1, NTRK2, NTRK3, PALM, RELN, PTPRZ1, CXCL12, SFRP1, SFRP2, SLIT1, SLIT3, SPP1, TIAM1, TRPC6, UCHL1, ZNF135, RND2, ITGA8, UNC5C, CACNA1H, DCLK1, SLIT2, CHL1, WASF3, BVES, NTNG1, SLITRK3, DZIP1, EPB41L3, FLRT2, SLITRK5, PACSI…	5.54e-11
GO:0045664	regulation of neuron differentiation	41/480	399/18229	116, 652, 773, 816, 1136, 1272, 1910, 2737, 3196, 4131, 4211, 4504, 4747, 4760, 4803, 4821, 4915, 4916, 5064, 5649, 5653, 6387, 6585, 6616, 6660, 6696, 6935, 7074, 7436, 8153, 9353, 9628, 9863, 22871, 29993, 120892, 152330, 257194, 339479, 375567, 392255	ADCYAP1, BMP4, CACNA1A, CAMK2B, CHRNA3, CNTN1, EDNRB, GLI3, TLX2, MAP1B, MEIS1, MT3, NEFL, NEUROD1, NGF, NKX2-2, NTRK2, NTRK3, PALM, RELN, KLK6, CXCL12, SLIT1, SNAP25, SOX5, SPP1, ZEB1, TIAM1, VLDLR, RND2, SLIT2, RGS6, MAGI2, NLGN1, PACSIN1, LRRK2, CNTN4, NEGR1, BRINP3, VWC2, GDF6	1.11e-10
GO:0007610	behavior	51/480	608/18229	111, 116, 147, 460, 773, 814, 1136, 1501, 2255, 2775, 2788, 2894, 2903, 3084, 3236, 4803, 4887, 4915, 4916, 5153, 5156, 5649, 5803, 5919, 6387, 6585, 6622, 6869, 7253, 7345, 7436, 7957, 8516, 8811, 9353, 9379, 9455, 9464, 10752, 10882, 22953, 23544, 26050, 51561, 57338, 80243, 83700, 120892, 257194, 285671, 347730	ADCY5, ADCYAP1, ADRA1B, ASTN1, CACNA1A, CAMK4, CHRNA3, CTNND2, FGF10, GNAO1, GNG7, GRID1, GRIN2A, NRG1, HOXD10, NGF, NPY2R, NTRK2, NTRK3, PDE1B, PDGFRA, RELN, PTPRZ1, RARRES2, CXCL12, SLIT1, SNCA, TACR1, TSHR, UCHL1, VLDLR, EPM2A, ITGA8, GALR2, SLIT2, NRXN2, HOMER2, HAND2, CHL1, C1QL1, P2RX2, SEZ6L, SLITRK5, IL23A, JPH3, PREX2, JAM3, LRRK2, NEGR1, RNF180, LRRTM1	3.07e-10
GO:0032989	cellular component morphogenesis	76/480	1187/18229	652, 773, 816, 1136, 1272, 1280, 1285, 1496, 2044, 2045, 2295, 2674, 2676, 2737, 2823, 3084, 3196, 3800, 4131, 4135, 4504, 4629, 4684, 4747, 4803, 4884, 4915, 4916, 5064, 5156, 5649, 5803, 6387, 6422, 6423, 6585, 6586, 6696, 7074, 7225, 7345, 7694, 8153, 8516, 8633, 8912, 9201, 9353, 10752, 10810, 11149, 22854, 22865, 22873, 23136, 23768, 26050, 29993, 51332, 54751, 56896, 56963, 56978, 57453, 64…	BMP4, CACNA1A, CAMK2B, CHRNA3, CNTN1, COL2A1, COL4A3, CTNNA2, EPHA5, EPHA7, FOXF2, GFRA1, GFRA3, GLI3, GPM6A, NRG1, TLX2, KIF5C, MAP1B, MAP6, MT3, MYH11, NCAM1, NEFL, NGF, NPTX1, NTRK2, NTRK3, PALM, PDGFRA, RELN, PTPRZ1, CXCL12, SFRP1, SFRP2, SLIT1, SLIT3, SPP1, TIAM1, TRPC6, UCHL1, ZNF135, RND2, ITGA8, UNC5C, CACNA1H, DCLK1, SLIT2, CHL1, WASF3, BVES, NTNG1, SLITRK3, DZIP1, EPB41L3, FLRT2, SLITRK…	4.83e-10
GO:0050767	regulation of neurogenesis	45/480	500/18229	116, 652, 773, 816, 1136, 1272, 1910, 2737, 2852, 3196, 4131, 4211, 4504, 4747, 4760, 4803, 4821, 4915, 4916, 5064, 5649, 5653, 5803, 6387, 6585, 6616, 6660, 6696, 6935, 7074, 7436, 8153, 9353, 9628, 9863, 22871, 23768, 29993, 120892, 137970, 152330, 257194, 339479, 375567, 392255	ADCYAP1, BMP4, CACNA1A, CAMK2B, CHRNA3, CNTN1, EDNRB, GLI3, GPER1, TLX2, MAP1B, MEIS1, MT3, NEFL, NEUROD1, NGF, NKX2-2, NTRK2, NTRK3, PALM, RELN, KLK6, PTPRZ1, CXCL12, SLIT1, SNAP25, SOX5, SPP1, ZEB1, TIAM1, VLDLR, RND2, SLIT2, RGS6, MAGI2, NLGN1, FLRT2, PACSIN1, LRRK2, UNC5D, CNTN4, NEGR1, BRINP3, VWC2, GDF6	7.56e-10
GO:0045595	regulation of cell differentiation	78/480	1274/18229	116, 185, 579, 652, 773, 814, 816, 1136, 1272, 1496, 1910, 2255, 2294, 2322, 2737, 2852, 3084, 3196, 3624, 3635, 3662, 4131, 4211, 4504, 4745, 4747, 4760, 4803, 4821, 4915, 4916, 5064, 5068, 5156, 5649, 5653, 5803, 5919, 6387, 6422, 6423, 6585, 6616, 6660, 6696, 6935, 7074, 7373, 7436, 7483, 7704, 8153, 9353, 9464, 9628, 9839, 9863, 22871, 23414, 23768, 29993, 51561, 56603, 57616, 64321, 83439, 8…	ADCYAP1, AGTR1, NKX3-2, BMP4, CACNA1A, CAMK4, CAMK2B, CHRNA3, CNTN1, CTNNA2, EDNRB, FGF10, FOXF1, FLT3, GLI3, GPER1, NRG1, TLX2, INHBA, INPP5D, IRF4, MAP1B, MEIS1, MT3, NELL1, NEFL, NEUROD1, NGF, NKX2-2, NTRK2, NTRK3, PALM, REG3A, PDGFRA, RELN, KLK6, PTPRZ1, RARRES2, CXCL12, SFRP1, SFRP2, SLIT1, SNAP25, SOX5, SPP1, ZEB1, TIAM1, COL14A1, VLDLR, WNT9A, ZBTB16, RND2, SLIT2, HAND2, RGS6, ZEB2, MAGI2,…	2.22e-09
GO:2000026	regulation of multicellular organismal development	80/480	1331/18229	116, 154, 577, 579, 652, 773, 814, 816, 1136, 1272, 1285, 1545, 1910, 2044, 2255, 2322, 2737, 2852, 3084, 3196, 3624, 3635, 3662, 4131, 4211, 4504, 4745, 4747, 4760, 4803, 4821, 4915, 4916, 5064, 5068, 5579, 5649, 5653, 5740, 5803, 6258, 6387, 6422, 6423, 6425, 6585, 6616, 6660, 6696, 6935, 7074, 7373, 7436, 7483, 7704, 8153, 9353, 9464, 9628, 9839, 9863, 10810, 22871, 23414, 23768, 29993, 51561,…	ADCYAP1, ADRB2, BAI3, NKX3-2, BMP4, CACNA1A, CAMK4, CAMK2B, CHRNA3, CNTN1, COL4A3, CYP1B1, EDNRB, EPHA5, FGF10, FLT3, GLI3, GPER1, NRG1, TLX2, INHBA, INPP5D, IRF4, MAP1B, MEIS1, MT3, NELL1, NEFL, NEUROD1, NGF, NKX2-2, NTRK2, NTRK3, PALM, REG3A, PRKCB, RELN, KLK6, PTGIS, PTPRZ1, RXRG, CXCL12, SFRP1, SFRP2, SFRP5, SLIT1, SNAP25, SOX5, SPP1, ZEB1, TIAM1, COL14A1, VLDLR, WNT9A, ZBTB16, RND2, SLIT2, H…	2.83e-09
GO:0022610	biological adhesion	69/480	1059/18229	460, 1272, 1280, 1285, 1310, 1496, 1501, 1545, 1830, 2045, 2199, 2294, 3084, 3687, 4684, 4685, 4887, 4973, 5010, 5068, 5099, 5101, 5156, 5649, 5802, 6387, 6422, 6423, 6696, 7074, 7373, 8174, 8516, 8745, 9353, 9379, 10020, 10085, 10278, 10752, 11122, 11149, 22871, 23768, 26032, 54549, 54751, 56098, 57348, 57453, 57575, 58494, 64072, 64405, 64881, 78986, 79987, 83700, 84059, 84466, 91653, 119587, 1…	ASTN1, CNTN1, COL2A1, COL4A3, COL19A1, CTNNA2, CTNND2, CYP1B1, DSG3, EPHA7, FBLN2, FOXF1, NRG1, ITGAX, NCAM1, NCAM2, NPY2R, OLR1, CLDN11, REG3A, PCDH7, PCDH9, PDGFRA, RELN, PTPRS, CXCL12, SFRP1, SFRP2, SPP1, TIAM1, COL14A1, MADCAM1, ITGA8, ADAM23, SLIT2, NRXN2, GNE, EDIL3, EFS, CHL1, PTPRT, BVES, NLGN1, FLRT2, SUSD5, SDK2, FBLIM1, PCDHGC4, TTYH1, DSCAML1, PCDH10, JAM2, CDH23, CDH22, PCDH20, DUSP2…	3.09e-09
GO:0051239	regulation of multicellular organismal process	109/480	2123/18229	116, 147, 154, 185, 401, 577, 579, 652, 773, 814, 816, 1129, 1136, 1272, 1285, 1545, 1910, 2044, 2255, 2322, 2593, 2690, 2737, 2775, 2852, 2903, 2946, 2982, 3084, 3196, 3624, 3635, 3662, 3741, 4131, 4211, 4318, 4504, 4745, 4747, 4760, 4803, 4821, 4842, 4887, 4915, 4916, 5064, 5068, 5156, 5443, 5563, 5579, 5649, 5653, 5740, 5803, 6258, 6387, 6422, 6423, 6425, 6585, 6616, 6660, 6696, 6752, 6869, 69…	ADCYAP1, ADRA1B, ADRB2, AGTR1, PHOX2A, BAI3, NKX3-2, BMP4, CACNA1A, CAMK4, CAMK2B, CHRM2, CHRNA3, CNTN1, COL4A3, CYP1B1, EDNRB, EPHA5, FGF10, FLT3, GAMT, GHR, GLI3, GNAO1, GPER1, GRIN2A, GSTM2, GUCY1A3, NRG1, TLX2, INHBA, INPP5D, IRF4, KCNA5, MAP1B, MEIS1, MMP9, MT3, NELL1, NEFL, NEUROD1, NGF, NKX2-2, NOS1, NPY2R, NTRK2, NTRK3, PALM, REG3A, PDGFRA, POMC, PRKAA2, PRKCB, RELN, KLK6, PTGIS, PTPRZ1, …	3.87e-09
GO:0050794	regulation of cellular process	321/480	9385/18229	108, 111, 116, 119, 147, 154, 185, 238, 401, 577, 579, 651, 652, 773, 814, 816, 1104, 1129, 1136, 1272, 1280, 1285, 1378, 1496, 1501, 1545, 1612, 1794, 1795, 1804, 1879, 1910, 2044, 2045, 2199, 2255, 2294, 2295, 2313, 2322, 2494, 2557, 2561, 2662, 2674, 2675, 2676, 2690, 2737, 2775, 2788, 2791, 2823, 2852, 2893, 2894, 2903, 2946, 2982, 3084, 3196, 3236, 3624, 3635, 3662, 3687, 3737, 3738, 3741, 3…	ADCY2, ADCY5, ADCYAP1, ADD2, ADRA1B, ADRB2, AGTR1, ALK, PHOX2A, BAI3, NKX3-2, BMP3, BMP4, CACNA1A, CAMK4, CAMK2B, RCC1, CHRM2, CHRNA3, CNTN1, COL2A1, COL4A3, CR1, CTNNA2, CTNND2, CYP1B1, DAPK1, DOCK2, DOCK3, DPP6, EBF1, EDNRB, EPHA5, EPHA7, FBLN2, FGF10, FOXF1, FOXF2, FLI1, FLT3, NR5A2, GABRA4, GABRB2, GDF10, GFRA1, GFRA2, GFRA3, GHR, GLI3, GNAO1, GNG7, GNG11, GPM6A, GPER1, GRIA4, GRID1, GRIN2A, …	4.13e-09
GO:0007155	cell adhesion	68/480	1054/18229	460, 1272, 1280, 1285, 1310, 1496, 1501, 1545, 1830, 2045, 2199, 2294, 3084, 3687, 4684, 4685, 4887, 4973, 5010, 5068, 5099, 5101, 5156, 5649, 5802, 6387, 6422, 6423, 6696, 7074, 7373, 8174, 8516, 8745, 9353, 9379, 10020, 10085, 10278, 10752, 11122, 11149, 22871, 23768, 26032, 54549, 54751, 56098, 57348, 57453, 57575, 58494, 64072, 64405, 64881, 78986, 79987, 83700, 84059, 84466, 91653, 119587, 1…	ASTN1, CNTN1, COL2A1, COL4A3, COL19A1, CTNNA2, CTNND2, CYP1B1, DSG3, EPHA7, FBLN2, FOXF1, NRG1, ITGAX, NCAM1, NCAM2, NPY2R, OLR1, CLDN11, REG3A, PCDH7, PCDH9, PDGFRA, RELN, PTPRS, CXCL12, SFRP1, SFRP2, SPP1, TIAM1, COL14A1, MADCAM1, ITGA8, ADAM23, SLIT2, NRXN2, GNE, EDIL3, EFS, CHL1, PTPRT, BVES, NLGN1, FLRT2, SUSD5, SDK2, FBLIM1, PCDHGC4, TTYH1, DSCAML1, PCDH10, JAM2, CDH23, CDH22, PCDH20, DUSP2…	7.12e-09
GO:0009987	cellular process	430/480	14171/18229	105, 108, 111, 116, 119, 147, 154, 185, 238, 316, 401, 432, 460, 547, 577, 579, 651, 652, 773, 814, 816, 1104, 1129, 1136, 1152, 1272, 1280, 1285, 1310, 1378, 1496, 1501, 1545, 1612, 1794, 1795, 1804, 1830, 1879, 1910, 2009, 2044, 2045, 2192, 2199, 2255, 2294, 2295, 2313, 2322, 2494, 2557, 2561, 2593, 2662, 2674, 2675, 2676, 2690, 2731, 2737, 2775, 2788, 2791, 2823, 2852, 2893, 2894, 2903, 2946, …	ADARB2, ADCY2, ADCY5, ADCYAP1, ADD2, ADRA1B, ADRB2, AGTR1, ALK, AOX1, PHOX2A, ASGR1, ASTN1, KIF1A, BAI3, NKX3-2, BMP3, BMP4, CACNA1A, CAMK4, CAMK2B, RCC1, CHRM2, CHRNA3, CKB, CNTN1, COL2A1, COL4A3, COL19A1, CR1, CTNNA2, CTNND2, CYP1B1, DAPK1, DOCK2, DOCK3, DPP6, DSG3, EBF1, EDNRB, EML1, EPHA5, EPHA7, FBLN1, FBLN2, FGF10, FOXF1, FOXF2, FLI1, FLT3, NR5A2, GABRA4, GABRB2, GAMT, GDF10, GFRA1, GFRA2, …	7.35e-09
GO:0040011	locomotion	83/480	1442/18229	185, 460, 652, 1272, 1280, 1285, 1496, 1545, 1794, 1910, 2044, 2045, 2255, 2294, 2674, 2676, 2737, 2823, 2852, 2903, 3084, 3635, 3687, 3800, 4312, 4318, 4319, 4629, 4684, 4747, 4915, 4916, 4973, 5156, 5293, 5649, 5919, 6286, 6364, 6387, 6422, 6423, 6585, 6586, 6622, 6696, 6869, 7074, 7225, 7253, 8174, 8633, 8912, 9201, 9353, 9464, 9839, 9863, 10752, 11149, 23768, 51332, 51561, 55619, 56896, 56963…	AGTR1, ASTN1, BMP4, CNTN1, COL2A1, COL4A3, CTNNA2, CYP1B1, DOCK2, EDNRB, EPHA5, EPHA7, FGF10, FOXF1, GFRA1, GFRA3, GLI3, GPM6A, GPER1, GRIN2A, NRG1, INPP5D, ITGAX, KIF5C, MMP1, MMP9, MMP10, MYH11, NCAM1, NEFL, NTRK2, NTRK3, OLR1, PDGFRA, PIK3CD, RELN, RARRES2, S100P, CCL20, CXCL12, SFRP1, SFRP2, SLIT1, SLIT3, SNCA, SPP1, TACR1, TIAM1, TRPC6, TSHR, MADCAM1, UNC5C, CACNA1H, DCLK1, SLIT2, HAND2, ZEB…	9.79e-09
GO:0060284	regulation of cell development	50/480	650/18229	116, 652, 773, 816, 1136, 1272, 1910, 2737, 2852, 3196, 4131, 4211, 4504, 4747, 4760, 4803, 4821, 4915, 4916, 5064, 5649, 5653, 5803, 6387, 6422, 6423, 6585, 6616, 6660, 6696, 6935, 7074, 7373, 7436, 8153, 9353, 9628, 9863, 22871, 23768, 29993, 83439, 91653, 120892, 137970, 152330, 257194, 339479, 375567, 392255	ADCYAP1, BMP4, CACNA1A, CAMK2B, CHRNA3, CNTN1, EDNRB, GLI3, GPER1, TLX2, MAP1B, MEIS1, MT3, NEFL, NEUROD1, NGF, NKX2-2, NTRK2, NTRK3, PALM, RELN, KLK6, PTPRZ1, CXCL12, SFRP1, SFRP2, SLIT1, SNAP25, SOX5, SPP1, ZEB1, TIAM1, COL14A1, VLDLR, RND2, SLIT2, RGS6, MAGI2, NLGN1, FLRT2, PACSIN1, TCF7L1, BOC, LRRK2, UNC5D, CNTN4, NEGR1, BRINP3, VWC2, GDF6	1.33e-08
GO:0050793	regulation of developmental process	94/480	1763/18229	116, 154, 185, 577, 579, 652, 773, 814, 816, 1136, 1272, 1285, 1496, 1545, 1910, 2044, 2255, 2294, 2322, 2737, 2852, 3084, 3196, 3624, 3635, 3662, 4131, 4211, 4504, 4745, 4747, 4760, 4803, 4821, 4915, 4916, 5064, 5068, 5156, 5579, 5649, 5653, 5740, 5803, 5919, 6258, 6387, 6422, 6423, 6425, 6585, 6616, 6660, 6696, 6935, 7074, 7373, 7436, 7483, 7694, 7704, 8153, 9353, 9464, 9628, 9839, 9863, 10810,…	ADCYAP1, ADRB2, AGTR1, BAI3, NKX3-2, BMP4, CACNA1A, CAMK4, CAMK2B, CHRNA3, CNTN1, COL4A3, CTNNA2, CYP1B1, EDNRB, EPHA5, FGF10, FOXF1, FLT3, GLI3, GPER1, NRG1, TLX2, INHBA, INPP5D, IRF4, MAP1B, MEIS1, MT3, NELL1, NEFL, NEUROD1, NGF, NKX2-2, NTRK2, NTRK3, PALM, REG3A, PDGFRA, PRKCB, RELN, KLK6, PTGIS, PTPRZ1, RARRES2, RXRG, CXCL12, SFRP1, SFRP2, SFRP5, SLIT1, SNAP25, SOX5, SPP1, ZEB1, TIAM1, COL14A…	2.31e-08
GO:0044708	single-organism behavior	35/480	367/18229	116, 147, 773, 814, 1136, 1501, 2788, 2903, 3236, 4803, 4887, 4915, 5153, 5649, 5803, 6387, 6622, 6869, 7253, 7345, 7436, 7957, 8516, 8811, 9379, 9455, 10752, 22953, 23544, 26050, 57338, 80243, 120892, 285671, 347730	ADCYAP1, ADRA1B, CACNA1A, CAMK4, CHRNA3, CTNND2, GNG7, GRIN2A, HOXD10, NGF, NPY2R, NTRK2, PDE1B, RELN, PTPRZ1, CXCL12, SNCA, TACR1, TSHR, UCHL1, VLDLR, EPM2A, ITGA8, GALR2, NRXN2, HOMER2, CHL1, P2RX2, SEZ6L, SLITRK5, JPH3, PREX2, LRRK2, RNF180, LRRTM1	6.38e-08
Supplementary Table S2. Gene ontology enrichment anlaysis of Group C genes (DEGs with somatic mutation)
Sorted by FDR
GO_term	Description	GeneRatio	BgRatio	EntrezID	GeneSymbol	FDR
GO:0007155	cell adhesion	80/355	1054/18229	460, 1272, 1280, 1285, 1310, 1496, 1501, 1545, 1830, 2045, 2199, 2294, 3084, 3687, 4684, 4685, 4887, 4973, 5010, 5068, 5099, 5101, 5156, 5649, 5802, 6387, 6422, 6423, 6696, 7074, 7373, 8174, 8516, 8745, 9353, 9379, 10020, 10085, 10278, 10752, 11122, 11149, 22871, 23768, 26032, 54549, 54751, 56098, 57348, 57453, 57575, 58494, 64072, 64405, 64881, 78986, 79987, 83700, 84059, 84466, 91653, 119587, 1…	ASTN1, CNTN1, COL2A1, COL4A3, COL19A1, CTNNA2, CTNND2, CYP1B1, DSG3, EPHA7, FBLN2, FOXF1, NRG1, ITGAX, NCAM1, NCAM2, NPY2R, OLR1, CLDN11, REG3A, PCDH7, PCDH9, PDGFRA, RELN, PTPRS, CXCL12, SFRP1, SFRP2, SPP1, TIAM1, COL14A1, MADCAM1, ITGA8, ADAM23, SLIT2, NRXN2, GNE, EDIL3, EFS, CHL1, PTPRT, BVES, NLGN1, FLRT2, SUSD5, SDK2, FBLIM1, PCDHGC4, TTYH1, DSCAML1, PCDH10, JAM2, CDH23, CDH22, PCDH20, DUSP2…	1.32e-23
GO:0022610	biological adhesion	80/355	1059/18229	460, 1272, 1280, 1285, 1310, 1496, 1501, 1545, 1830, 2045, 2199, 2294, 3084, 3687, 4684, 4685, 4887, 4973, 5010, 5068, 5099, 5101, 5156, 5649, 5802, 6387, 6422, 6423, 6696, 7074, 7373, 8174, 8516, 8745, 9353, 9379, 10020, 10085, 10278, 10752, 11122, 11149, 22871, 23768, 26032, 54549, 54751, 56098, 57348, 57453, 57575, 58494, 64072, 64405, 64881, 78986, 79987, 83700, 84059, 84466, 91653, 119587, 1…	ASTN1, CNTN1, COL2A1, COL4A3, COL19A1, CTNNA2, CTNND2, CYP1B1, DSG3, EPHA7, FBLN2, FOXF1, NRG1, ITGAX, NCAM1, NCAM2, NPY2R, OLR1, CLDN11, REG3A, PCDH7, PCDH9, PDGFRA, RELN, PTPRS, CXCL12, SFRP1, SFRP2, SPP1, TIAM1, COL14A1, MADCAM1, ITGA8, ADAM23, SLIT2, NRXN2, GNE, EDIL3, EFS, CHL1, PTPRT, BVES, NLGN1, FLRT2, SUSD5, SDK2, FBLIM1, PCDHGC4, TTYH1, DSCAML1, PCDH10, JAM2, CDH23, CDH22, PCDH20, DUSP2…	1.81e-23
GO:0061564	axon development	55/355	553/18229	773, 1272, 1280, 1285, 1496, 2044, 2045, 2674, 2676, 2737, 3800, 4131, 4504, 4629, 4684, 4685, 4747, 4803, 4884, 4915, 4916, 5649, 5803, 6387, 6585, 6586, 6696, 7074, 7225, 7345, 8153, 8633, 8912, 9201, 9353, 10752, 22854, 22865, 23768, 26050, 51332, 56896, 56963, 56978, 57453, 80031, 89884, 91653, 137970, 152330, 284217	CACNA1A, CNTN1, COL2A1, COL4A3, CTNNA2, EPHA5, EPHA7, GFRA1, GFRA3, GLI3, KIF5C, MAP1B, MT3, MYH11, NCAM1, NCAM2, NEFL, NGF, NPTX1, NTRK2, NTRK3, RELN, PTPRZ1, CXCL12, SLIT1, SLIT3, SPP1, TIAM1, TRPC6, UCHL1, RND2, UNC5C, CACNA1H, DCLK1, SLIT2, CHL1, NTNG1, SLITRK3, FLRT2, SLITRK5, SPTBN5, DPYSL5, RGMA, PRDM8, DSCAML1, SEMA6D, LHX4, BOC, UNC5D, CNTN4, LAMA1	9.73e-21
GO:0007275	multicellular organismal development	173/355	4458/18229	116, 119, 147, 154, 185, 238, 401, 460, 577, 579, 651, 652, 773, 814, 816, 1129, 1136, 1152, 1272, 1280, 1285, 1310, 1496, 1501, 1545, 1794, 1879, 1910, 2009, 2044, 2045, 2192, 2255, 2294, 2295, 2313, 2322, 2494, 2557, 2561, 2593, 2662, 2674, 2675, 2676, 2737, 2775, 2823, 2852, 2903, 3084, 3196, 3236, 3624, 3635, 3662, 3687, 3737, 3800, 4062, 4118, 4131, 4135, 4211, 4223, 4318, 4504, 4629, 4684, …	ADCYAP1, ADD2, ADRA1B, ADRB2, AGTR1, ALK, PHOX2A, ASTN1, BAI3, NKX3-2, BMP3, BMP4, CACNA1A, CAMK4, CAMK2B, CHRM2, CHRNA3, CKB, CNTN1, COL2A1, COL4A3, COL19A1, CTNNA2, CTNND2, CYP1B1, DOCK2, EBF1, EDNRB, EML1, EPHA5, EPHA7, FBLN1, FGF10, FOXF1, FOXF2, FLI1, FLT3, NR5A2, GABRA4, GABRB2, GAMT, GDF10, GFRA1, GFRA2, GFRA3, GLI3, GNAO1, GPM6A, GPER1, GRIN2A, NRG1, TLX2, HOXD10, INHBA, INPP5D, IRF4, ITG…	1.39e-20
GO:0048731	system development	159/355	3889/18229	116, 119, 147, 154, 185, 238, 401, 460, 577, 579, 651, 652, 773, 814, 816, 1129, 1136, 1152, 1272, 1280, 1285, 1310, 1496, 1545, 1794, 1910, 2009, 2044, 2045, 2255, 2294, 2295, 2313, 2322, 2494, 2557, 2561, 2593, 2662, 2674, 2675, 2676, 2737, 2775, 2823, 2852, 2903, 3084, 3196, 3236, 3624, 3635, 3662, 3687, 3737, 3800, 4062, 4118, 4131, 4135, 4211, 4223, 4318, 4504, 4629, 4684, 4685, 4745, 4747, …	ADCYAP1, ADD2, ADRA1B, ADRB2, AGTR1, ALK, PHOX2A, ASTN1, BAI3, NKX3-2, BMP3, BMP4, CACNA1A, CAMK4, CAMK2B, CHRM2, CHRNA3, CKB, CNTN1, COL2A1, COL4A3, COL19A1, CTNNA2, CYP1B1, DOCK2, EDNRB, EML1, EPHA5, EPHA7, FGF10, FOXF1, FOXF2, FLI1, FLT3, NR5A2, GABRA4, GABRB2, GAMT, GDF10, GFRA1, GFRA2, GFRA3, GLI3, GNAO1, GPM6A, GPER1, GRIN2A, NRG1, TLX2, HOXD10, INHBA, INPP5D, IRF4, ITGAX, KCNA2, KIF5C, LY6…	1.63e-20
GO:0048856	anatomical structure development	175/355	4564/18229	116, 119, 147, 154, 185, 238, 401, 460, 577, 579, 651, 652, 773, 814, 816, 1129, 1136, 1152, 1272, 1280, 1285, 1310, 1496, 1501, 1545, 1794, 1910, 2009, 2044, 2045, 2255, 2294, 2295, 2313, 2322, 2494, 2557, 2561, 2593, 2662, 2674, 2675, 2676, 2737, 2775, 2823, 2852, 2903, 3084, 3196, 3236, 3624, 3635, 3662, 3687, 3737, 3756, 3800, 4062, 4118, 4131, 4135, 4145, 4211, 4223, 4318, 4504, 4629, 4684, …	ADCYAP1, ADD2, ADRA1B, ADRB2, AGTR1, ALK, PHOX2A, ASTN1, BAI3, NKX3-2, BMP3, BMP4, CACNA1A, CAMK4, CAMK2B, CHRM2, CHRNA3, CKB, CNTN1, COL2A1, COL4A3, COL19A1, CTNNA2, CTNND2, CYP1B1, DOCK2, EDNRB, EML1, EPHA5, EPHA7, FGF10, FOXF1, FOXF2, FLI1, FLT3, NR5A2, GABRA4, GABRB2, GAMT, GDF10, GFRA1, GFRA2, GFRA3, GLI3, GNAO1, GPM6A, GPER1, GRIN2A, NRG1, TLX2, HOXD10, INHBA, INPP5D, IRF4, ITGAX, KCNA2, KC…	2.45e-20
GO:0044707	single-multicellular organism process	213/355	6277/18229	111, 116, 119, 147, 154, 185, 238, 401, 460, 577, 579, 651, 652, 773, 814, 816, 1129, 1136, 1152, 1272, 1280, 1285, 1310, 1496, 1501, 1545, 1794, 1804, 1879, 1910, 2009, 2044, 2045, 2192, 2255, 2294, 2295, 2313, 2322, 2494, 2557, 2561, 2593, 2662, 2674, 2675, 2676, 2690, 2737, 2775, 2788, 2823, 2852, 2877, 2903, 2946, 2982, 3084, 3196, 3236, 3624, 3635, 3662, 3687, 3737, 3741, 3778, 3800, 4062, 4…	ADCY5, ADCYAP1, ADD2, ADRA1B, ADRB2, AGTR1, ALK, PHOX2A, ASTN1, BAI3, NKX3-2, BMP3, BMP4, CACNA1A, CAMK4, CAMK2B, CHRM2, CHRNA3, CKB, CNTN1, COL2A1, COL4A3, COL19A1, CTNNA2, CTNND2, CYP1B1, DOCK2, DPP6, EBF1, EDNRB, EML1, EPHA5, EPHA7, FBLN1, FGF10, FOXF1, FOXF2, FLI1, FLT3, NR5A2, GABRA4, GABRB2, GAMT, GDF10, GFRA1, GFRA2, GFRA3, GHR, GLI3, GNAO1, GNG7, GPM6A, GPER1, GPX2, GRIN2A, GSTM2, GUCY1A3…	2.97e-20
GO:0007399	nervous system development	105/355	1946/18229	116, 238, 401, 460, 652, 773, 816, 1129, 1136, 1152, 1272, 1280, 1285, 1496, 1910, 2009, 2044, 2045, 2255, 2557, 2561, 2674, 2675, 2676, 2737, 2775, 2823, 2852, 2903, 3084, 3196, 3236, 3624, 3737, 3800, 4062, 4118, 4131, 4135, 4211, 4504, 4629, 4684, 4685, 4745, 4747, 4760, 4803, 4821, 4884, 4915, 4916, 5010, 5064, 5101, 5126, 5649, 5653, 5662, 5802, 5803, 6258, 6387, 6422, 6423, 6425, 6547, 6585…	ADCYAP1, ALK, PHOX2A, ASTN1, BMP4, CACNA1A, CAMK2B, CHRM2, CHRNA3, CKB, CNTN1, COL2A1, COL4A3, CTNNA2, EDNRB, EML1, EPHA5, EPHA7, FGF10, GABRA4, GABRB2, GFRA1, GFRA2, GFRA3, GLI3, GNAO1, GPM6A, GPER1, GRIN2A, NRG1, TLX2, HOXD10, INHBA, KCNA2, KIF5C, LY6H, MAL, MAP1B, MAP6, MEIS1, MT3, MYH11, NCAM1, NCAM2, NELL1, NEFL, NEUROD1, NGF, NKX2-2, NPTX1, NTRK2, NTRK3, CLDN11, PALM, PCDH9, PCSK2, RELN, KL…	3.68e-20
GO:0032501	multicellular organismal process	217/355	6502/18229	111, 116, 119, 147, 154, 185, 238, 401, 460, 577, 579, 651, 652, 773, 814, 816, 1129, 1136, 1152, 1272, 1280, 1285, 1310, 1496, 1501, 1545, 1794, 1804, 1879, 1910, 2009, 2044, 2045, 2192, 2255, 2294, 2295, 2313, 2322, 2494, 2557, 2561, 2593, 2662, 2674, 2675, 2676, 2690, 2737, 2775, 2788, 2823, 2852, 2877, 2903, 2946, 2982, 3084, 3196, 3236, 3624, 3635, 3662, 3687, 3737, 3741, 3778, 3800, 4062, 4…	ADCY5, ADCYAP1, ADD2, ADRA1B, ADRB2, AGTR1, ALK, PHOX2A, ASTN1, BAI3, NKX3-2, BMP3, BMP4, CACNA1A, CAMK4, CAMK2B, CHRM2, CHRNA3, CKB, CNTN1, COL2A1, COL4A3, COL19A1, CTNNA2, CTNND2, CYP1B1, DOCK2, DPP6, EBF1, EDNRB, EML1, EPHA5, EPHA7, FBLN1, FGF10, FOXF1, FOXF2, FLI1, FLT3, NR5A2, GABRA4, GABRB2, GAMT, GDF10, GFRA1, GFRA2, GFRA3, GHR, GLI3, GNAO1, GNG7, GPM6A, GPER1, GPX2, GRIN2A, GSTM2, GUCY1A3…	6.36e-20
GO:0048468	cell development	100/355	1801/18229	116, 238, 579, 652, 773, 816, 1136, 1272, 1280, 1285, 1496, 1910, 2044, 2045, 2255, 2295, 2313, 2561, 2674, 2676, 2737, 2775, 2823, 2852, 3084, 3196, 3236, 3800, 4131, 4135, 4211, 4504, 4629, 4684, 4685, 4747, 4760, 4803, 4821, 4884, 4915, 4916, 5064, 5156, 5649, 5653, 5745, 5803, 6261, 6387, 6422, 6423, 6585, 6586, 6616, 6660, 6696, 6935, 7074, 7225, 7345, 7373, 7436, 7704, 8153, 8516, 8633, 881…	ADCYAP1, ALK, NKX3-2, BMP4, CACNA1A, CAMK2B, CHRNA3, CNTN1, COL2A1, COL4A3, CTNNA2, EDNRB, EPHA5, EPHA7, FGF10, FOXF2, FLI1, GABRB2, GFRA1, GFRA3, GLI3, GNAO1, GPM6A, GPER1, NRG1, TLX2, HOXD10, KIF5C, MAP1B, MAP6, MEIS1, MT3, MYH11, NCAM1, NCAM2, NEFL, NEUROD1, NGF, NKX2-2, NPTX1, NTRK2, NTRK3, PALM, PDGFRA, RELN, KLK6, PTH1R, PTPRZ1, RYR1, CXCL12, SFRP1, SFRP2, SLIT1, SLIT3, SNAP25, SOX5, SPP1, …	6.95e-20
GO:0044767	single-organism developmental process	186/355	5109/18229	116, 119, 147, 154, 185, 238, 401, 460, 577, 579, 651, 652, 773, 814, 816, 1129, 1136, 1152, 1272, 1280, 1285, 1310, 1496, 1501, 1545, 1794, 1879, 1910, 2009, 2044, 2045, 2192, 2255, 2294, 2295, 2313, 2322, 2494, 2557, 2561, 2593, 2662, 2674, 2675, 2676, 2737, 2775, 2823, 2852, 2903, 3084, 3196, 3236, 3624, 3635, 3662, 3687, 3737, 3756, 3800, 4062, 4118, 4131, 4135, 4211, 4223, 4318, 4504, 4629, …	ADCYAP1, ADD2, ADRA1B, ADRB2, AGTR1, ALK, PHOX2A, ASTN1, BAI3, NKX3-2, BMP3, BMP4, CACNA1A, CAMK4, CAMK2B, CHRM2, CHRNA3, CKB, CNTN1, COL2A1, COL4A3, COL19A1, CTNNA2, CTNND2, CYP1B1, DOCK2, EBF1, EDNRB, EML1, EPHA5, EPHA7, FBLN1, FGF10, FOXF1, FOXF2, FLI1, FLT3, NR5A2, GABRA4, GABRB2, GAMT, GDF10, GFRA1, GFRA2, GFRA3, GLI3, GNAO1, GPM6A, GPER1, GRIN2A, NRG1, TLX2, HOXD10, INHBA, INPP5D, IRF4, ITG…	1.41e-19
GO:0007409	axonogenesis	52/355	533/18229	773, 1272, 1280, 1285, 1496, 2044, 2045, 2674, 2676, 2737, 3800, 4131, 4504, 4629, 4684, 4747, 4803, 4884, 4915, 4916, 5649, 5803, 6387, 6585, 6586, 6696, 7074, 7225, 7345, 8153, 8633, 8912, 9201, 9353, 10752, 22854, 22865, 23768, 26050, 51332, 56896, 56963, 56978, 57453, 80031, 89884, 91653, 137970, 152330, 284217	CACNA1A, CNTN1, COL2A1, COL4A3, CTNNA2, EPHA5, EPHA7, GFRA1, GFRA3, GLI3, KIF5C, MAP1B, MT3, MYH11, NCAM1, NEFL, NGF, NPTX1, NTRK2, NTRK3, RELN, PTPRZ1, CXCL12, SLIT1, SLIT3, SPP1, TIAM1, TRPC6, UCHL1, RND2, UNC5C, CACNA1H, DCLK1, SLIT2, CHL1, NTNG1, SLITRK3, FLRT2, SLITRK5, SPTBN5, DPYSL5, RGMA, PRDM8, DSCAML1, SEMA6D, LHX4, BOC, UNC5D, CNTN4, LAMA1	4.44e-19
GO:0032502	developmental process	186/355	5161/18229	116, 119, 147, 154, 185, 238, 401, 460, 577, 579, 651, 652, 773, 814, 816, 1129, 1136, 1152, 1272, 1280, 1285, 1310, 1496, 1501, 1545, 1794, 1879, 1910, 2009, 2044, 2045, 2192, 2255, 2294, 2295, 2313, 2322, 2494, 2557, 2561, 2593, 2662, 2674, 2675, 2676, 2737, 2775, 2823, 2852, 2903, 3084, 3196, 3236, 3624, 3635, 3662, 3687, 3737, 3756, 3800, 4062, 4118, 4131, 4135, 4145, 4211, 4223, 4318, 4504, …	ADCYAP1, ADD2, ADRA1B, ADRB2, AGTR1, ALK, PHOX2A, ASTN1, BAI3, NKX3-2, BMP3, BMP4, CACNA1A, CAMK4, CAMK2B, CHRM2, CHRNA3, CKB, CNTN1, COL2A1, COL4A3, COL19A1, CTNNA2, CTNND2, CYP1B1, DOCK2, EBF1, EDNRB, EML1, EPHA5, EPHA7, FBLN1, FGF10, FOXF1, FOXF2, FLI1, FLT3, NR5A2, GABRA4, GABRB2, GAMT, GDF10, GFRA1, GFRA2, GFRA3, GLI3, GNAO1, GPM6A, GPER1, GRIN2A, NRG1, TLX2, HOXD10, INHBA, INPP5D, IRF4, ITG…	4.94e-19
GO:0048699	generation of neurons	79/355	1239/18229	116, 238, 401, 460, 652, 773, 816, 1136, 1272, 1280, 1285, 1496, 1910, 2009, 2044, 2045, 2561, 2674, 2676, 2737, 2775, 2823, 2852, 3084, 3196, 3236, 3800, 4131, 4135, 4211, 4504, 4629, 4684, 4685, 4747, 4760, 4803, 4821, 4884, 4915, 4916, 5064, 5649, 5653, 5662, 5803, 6258, 6387, 6585, 6586, 6616, 6660, 6696, 6935, 7074, 7225, 7345, 7436, 7483, 8153, 8633, 8811, 8854, 8912, 9201, 9353, 9464, 9628…	ADCYAP1, ALK, PHOX2A, ASTN1, BMP4, CACNA1A, CAMK2B, CHRNA3, CNTN1, COL2A1, COL4A3, CTNNA2, EDNRB, EML1, EPHA5, EPHA7, GABRB2, GFRA1, GFRA3, GLI3, GNAO1, GPM6A, GPER1, NRG1, TLX2, HOXD10, KIF5C, MAP1B, MAP6, MEIS1, MT3, MYH11, NCAM1, NCAM2, NEFL, NEUROD1, NGF, NKX2-2, NPTX1, NTRK2, NTRK3, PALM, RELN, KLK6, PSD, PTPRZ1, RXRG, CXCL12, SLIT1, SLIT3, SNAP25, SOX5, SPP1, ZEB1, TIAM1, TRPC6, UCHL1, VLDL…	1.92e-18
GO:0030182	neuron differentiation	75/355	1139/18229	116, 238, 401, 652, 773, 816, 1136, 1272, 1280, 1285, 1496, 1910, 2044, 2045, 2561, 2674, 2676, 2737, 2775, 2823, 3084, 3196, 3236, 3800, 4131, 4135, 4211, 4504, 4629, 4684, 4685, 4747, 4760, 4803, 4821, 4884, 4915, 4916, 5064, 5649, 5653, 5662, 5803, 6258, 6387, 6585, 6586, 6616, 6660, 6696, 6935, 7074, 7225, 7345, 7436, 7483, 8153, 8633, 8811, 8854, 8912, 9201, 9353, 9464, 9628, 9863, 10752, 22…	ADCYAP1, ALK, PHOX2A, BMP4, CACNA1A, CAMK2B, CHRNA3, CNTN1, COL2A1, COL4A3, CTNNA2, EDNRB, EPHA5, EPHA7, GABRB2, GFRA1, GFRA3, GLI3, GNAO1, GPM6A, NRG1, TLX2, HOXD10, KIF5C, MAP1B, MAP6, MEIS1, MT3, MYH11, NCAM1, NCAM2, NEFL, NEUROD1, NGF, NKX2-2, NPTX1, NTRK2, NTRK3, PALM, RELN, KLK6, PSD, PTPRZ1, RXRG, CXCL12, SLIT1, SLIT3, SNAP25, SOX5, SPP1, ZEB1, TIAM1, TRPC6, UCHL1, VLDLR, WNT9A, RND2, UNC5…	3.78e-18
GO:0022008	neurogenesis	81/355	1314/18229	116, 238, 401, 460, 652, 773, 816, 1136, 1272, 1280, 1285, 1496, 1910, 2009, 2044, 2045, 2255, 2561, 2674, 2676, 2737, 2775, 2823, 2852, 2903, 3084, 3196, 3236, 3800, 4131, 4135, 4211, 4504, 4629, 4684, 4685, 4747, 4760, 4803, 4821, 4884, 4915, 4916, 5064, 5649, 5653, 5662, 5803, 6258, 6387, 6585, 6586, 6616, 6660, 6696, 6935, 7074, 7225, 7345, 7436, 7483, 8153, 8633, 8811, 8854, 8912, 9201, 9353…	ADCYAP1, ALK, PHOX2A, ASTN1, BMP4, CACNA1A, CAMK2B, CHRNA3, CNTN1, COL2A1, COL4A3, CTNNA2, EDNRB, EML1, EPHA5, EPHA7, FGF10, GABRB2, GFRA1, GFRA3, GLI3, GNAO1, GPM6A, GPER1, GRIN2A, NRG1, TLX2, HOXD10, KIF5C, MAP1B, MAP6, MEIS1, MT3, MYH11, NCAM1, NCAM2, NEFL, NEUROD1, NGF, NKX2-2, NPTX1, NTRK2, NTRK3, PALM, RELN, KLK6, PSD, PTPRZ1, RXRG, CXCL12, SLIT1, SLIT3, SNAP25, SOX5, SPP1, ZEB1, TIAM1, TRP…	4.4e-18
GO:0048667	cell morphogenesis involved in neuron differentiation	54/355	606/18229	773, 816, 1136, 1272, 1280, 1285, 1496, 2044, 2045, 2674, 2676, 2737, 3196, 3800, 4131, 4135, 4504, 4629, 4684, 4747, 4803, 4884, 4915, 4916, 5649, 5803, 6387, 6585, 6586, 6696, 7074, 7225, 7345, 8153, 8633, 8912, 9201, 9353, 10752, 22854, 22865, 23768, 26050, 51332, 56896, 56963, 56978, 57453, 80031, 80243, 89884, 91653, 120892, 137970, 152330, 284217	CACNA1A, CAMK2B, CHRNA3, CNTN1, COL2A1, COL4A3, CTNNA2, EPHA5, EPHA7, GFRA1, GFRA3, GLI3, TLX2, KIF5C, MAP1B, MAP6, MT3, MYH11, NCAM1, NEFL, NGF, NPTX1, NTRK2, NTRK3, RELN, PTPRZ1, CXCL12, SLIT1, SLIT3, SPP1, TIAM1, TRPC6, UCHL1, RND2, UNC5C, CACNA1H, DCLK1, SLIT2, CHL1, NTNG1, SLITRK3, FLRT2, SLITRK5, SPTBN5, DPYSL5, RGMA, PRDM8, DSCAML1, SEMA6D, PREX2, LHX4, BOC, LRRK2, UNC5D, CNTN4, LAMA1	4.55e-18
GO:0048812	neuron projection morphogenesis	54/355	616/18229	773, 816, 1136, 1272, 1280, 1285, 1496, 2044, 2045, 2674, 2676, 2737, 2823, 3196, 3800, 4131, 4135, 4504, 4629, 4684, 4747, 4803, 4884, 4915, 4916, 5649, 5803, 6387, 6585, 6586, 6696, 7074, 7225, 7345, 8153, 8633, 8912, 9201, 9353, 10752, 22854, 22865, 23136, 23768, 26050, 29993, 51332, 56896, 56963, 56978, 57453, 80031, 80243, 89884, 91653, 120892, 137970, 152330, 284217	CACNA1A, CAMK2B, CHRNA3, CNTN1, COL2A1, COL4A3, CTNNA2, EPHA5, EPHA7, GFRA1, GFRA3, GLI3, GPM6A, TLX2, KIF5C, MAP1B, MAP6, MT3, MYH11, NCAM1, NEFL, NGF, NPTX1, NTRK2, NTRK3, RELN, PTPRZ1, CXCL12, SLIT1, SLIT3, SPP1, TIAM1, TRPC6, UCHL1, RND2, UNC5C, CACNA1H, DCLK1, SLIT2, CHL1, NTNG1, SLITRK3, EPB41L3, FLRT2, SLITRK5, PACSIN1, SPTBN5, DPYSL5, RGMA, PRDM8, DSCAML1, SEMA6D, PREX2, LHX4, BOC, LRRK2,…	9.69e-18
GO:0009653	anatomical structure morphogenesis	111/355	2317/18229	401, 577, 579, 652, 773, 816, 1136, 1272, 1280, 1285, 1496, 1501, 1545, 2044, 2045, 2255, 2294, 2295, 2313, 2593, 2674, 2676, 2737, 2823, 3084, 3196, 3236, 3624, 3687, 3737, 3756, 3800, 4062, 4131, 4135, 4211, 4223, 4318, 4504, 4629, 4684, 4747, 4760, 4803, 4842, 4884, 4887, 4915, 4916, 5064, 5156, 5333, 5579, 5649, 5740, 5803, 6261, 6387, 6422, 6423, 6425, 6585, 6586, 6696, 6935, 7074, 7225, 734…	PHOX2A, BAI3, NKX3-2, BMP4, CACNA1A, CAMK2B, CHRNA3, CNTN1, COL2A1, COL4A3, CTNNA2, CTNND2, CYP1B1, EPHA5, EPHA7, FGF10, FOXF1, FOXF2, FLI1, GAMT, GFRA1, GFRA3, GLI3, GPM6A, NRG1, TLX2, HOXD10, INHBA, ITGAX, KCNA2, KCNH1, KIF5C, LY6H, MAP1B, MAP6, MEIS1, MEOX2, MMP9, MT3, MYH11, NCAM1, NEFL, NEUROD1, NGF, NOS1, NPTX1, NPY2R, NTRK2, NTRK3, PALM, PDGFRA, PLCD1, PRKCB, RELN, PTGIS, PTPRZ1, RYR1, CXC…	1.86e-17
GO:0000904	cell morphogenesis involved in differentiation	61/355	796/18229	652, 773, 816, 1136, 1272, 1280, 1285, 1496, 2044, 2045, 2295, 2674, 2676, 2737, 3196, 3800, 4131, 4135, 4504, 4629, 4684, 4747, 4803, 4884, 4915, 4916, 5649, 5803, 6387, 6422, 6423, 6585, 6586, 6696, 7074, 7225, 7345, 8153, 8516, 8633, 8912, 9201, 9353, 10752, 11149, 22854, 22865, 23768, 26050, 51332, 56896, 56963, 56978, 57453, 64321, 80031, 80243, 89884, 91653, 120892, 137970, 152330, 284217	BMP4, CACNA1A, CAMK2B, CHRNA3, CNTN1, COL2A1, COL4A3, CTNNA2, EPHA5, EPHA7, FOXF2, GFRA1, GFRA3, GLI3, TLX2, KIF5C, MAP1B, MAP6, MT3, MYH11, NCAM1, NEFL, NGF, NPTX1, NTRK2, NTRK3, RELN, PTPRZ1, CXCL12, SFRP1, SFRP2, SLIT1, SLIT3, SPP1, TIAM1, TRPC6, UCHL1, RND2, ITGA8, UNC5C, CACNA1H, DCLK1, SLIT2, CHL1, BVES, NTNG1, SLITRK3, FLRT2, SLITRK5, SPTBN5, DPYSL5, RGMA, PRDM8, DSCAML1, SOX17, SEMA6D, PR…	2.08e-17
GO:0048666	neuron development	65/355	916/18229	116, 238, 773, 816, 1136, 1272, 1280, 1285, 1496, 1910, 2044, 2045, 2561, 2674, 2676, 2737, 2775, 2823, 3196, 3236, 3800, 4131, 4135, 4504, 4629, 4684, 4685, 4747, 4803, 4884, 4915, 4916, 5064, 5649, 5653, 5803, 6387, 6585, 6586, 6616, 6696, 7074, 7225, 7345, 7436, 8153, 8633, 8811, 8912, 9201, 9353, 9464, 9863, 10752, 22854, 22865, 22871, 23136, 23768, 26050, 29993, 51332, 56896, 56963, 56978, 5…	ADCYAP1, ALK, CACNA1A, CAMK2B, CHRNA3, CNTN1, COL2A1, COL4A3, CTNNA2, EDNRB, EPHA5, EPHA7, GABRB2, GFRA1, GFRA3, GLI3, GNAO1, GPM6A, TLX2, HOXD10, KIF5C, MAP1B, MAP6, MT3, MYH11, NCAM1, NCAM2, NEFL, NGF, NPTX1, NTRK2, NTRK3, PALM, RELN, KLK6, PTPRZ1, CXCL12, SLIT1, SLIT3, SNAP25, SPP1, TIAM1, TRPC6, UCHL1, VLDLR, RND2, UNC5C, GALR2, CACNA1H, DCLK1, SLIT2, HAND2, MAGI2, CHL1, NTNG1, SLITRK3, NLGN1…	5.62e-17
GO:0008150	biological_process	355/355	16119/18229	105, 108, 111, 116, 119, 147, 154, 185, 238, 316, 401, 432, 460, 547, 577, 579, 651, 652, 773, 814, 816, 1104, 1129, 1136, 1152, 1272, 1280, 1285, 1310, 1378, 1496, 1501, 1545, 1612, 1794, 1795, 1804, 1830, 1879, 1910, 2009, 2044, 2045, 2192, 2199, 2255, 2294, 2295, 2313, 2322, 2494, 2557, 2561, 2593, 2662, 2674, 2675, 2676, 2690, 2731, 2737, 2775, 2788, 2791, 2823, 2852, 2877, 2893, 2894, 2903, …	ADARB2, ADCY2, ADCY5, ADCYAP1, ADD2, ADRA1B, ADRB2, AGTR1, ALK, AOX1, PHOX2A, ASGR1, ASTN1, KIF1A, BAI3, NKX3-2, BMP3, BMP4, CACNA1A, CAMK4, CAMK2B, RCC1, CHRM2, CHRNA3, CKB, CNTN1, COL2A1, COL4A3, COL19A1, CR1, CTNNA2, CTNND2, CYP1B1, DAPK1, DOCK2, DOCK3, DPP6, DSG3, EBF1, EDNRB, EML1, EPHA5, EPHA7, FBLN1, FBLN2, FGF10, FOXF1, FOXF2, FLI1, FLT3, NR5A2, GABRA4, GABRB2, GAMT, GDF10, GFRA1, GFRA2, …	6.67e-17
GO:0031175	neuron projection development	60/355	793/18229	116, 773, 816, 1136, 1272, 1280, 1285, 1496, 2044, 2045, 2674, 2676, 2737, 2775, 2823, 3196, 3800, 4131, 4135, 4504, 4629, 4684, 4685, 4747, 4803, 4884, 4915, 4916, 5064, 5649, 5653, 5803, 6387, 6585, 6586, 6616, 6696, 7074, 7225, 7345, 7436, 8153, 8633, 8811, 8912, 9201, 9353, 9863, 10752, 22854, 22865, 22871, 23136, 23768, 26050, 29993, 51332, 56896, 56963, 56978, 57453, 80031, 80243, 85300, 89…	ADCYAP1, CACNA1A, CAMK2B, CHRNA3, CNTN1, COL2A1, COL4A3, CTNNA2, EPHA5, EPHA7, GFRA1, GFRA3, GLI3, GNAO1, GPM6A, TLX2, KIF5C, MAP1B, MAP6, MT3, MYH11, NCAM1, NCAM2, NEFL, NGF, NPTX1, NTRK2, NTRK3, PALM, RELN, KLK6, PTPRZ1, CXCL12, SLIT1, SLIT3, SNAP25, SPP1, TIAM1, TRPC6, UCHL1, VLDLR, RND2, UNC5C, GALR2, CACNA1H, DCLK1, SLIT2, MAGI2, CHL1, NTNG1, SLITRK3, NLGN1, EPB41L3, FLRT2, SLITRK5, PACSIN1,…	8.37e-17
GO:0048858	cell projection morphogenesis	59/355	784/18229	773, 816, 1136, 1272, 1280, 1285, 1496, 2044, 2045, 2674, 2676, 2737, 2823, 3196, 3800, 4131, 4135, 4504, 4629, 4684, 4747, 4803, 4884, 4915, 4916, 5649, 5803, 6387, 6585, 6586, 6696, 7074, 7225, 7345, 8153, 8633, 8912, 9201, 9353, 10752, 22854, 22865, 22873, 23136, 23768, 26050, 29993, 51332, 56896, 56963, 56978, 57453, 79582, 79659, 80031, 80127, 80243, 89884, 91653, 120892, 137970, 152330, 284…	CACNA1A, CAMK2B, CHRNA3, CNTN1, COL2A1, COL4A3, CTNNA2, EPHA5, EPHA7, GFRA1, GFRA3, GLI3, GPM6A, TLX2, KIF5C, MAP1B, MAP6, MT3, MYH11, NCAM1, NEFL, NGF, NPTX1, NTRK2, NTRK3, RELN, PTPRZ1, CXCL12, SLIT1, SLIT3, SPP1, TIAM1, TRPC6, UCHL1, RND2, UNC5C, CACNA1H, DCLK1, SLIT2, CHL1, NTNG1, SLITRK3, DZIP1, EPB41L3, FLRT2, SLITRK5, PACSIN1, SPTBN5, DPYSL5, RGMA, PRDM8, DSCAML1, SPAG16, DYNC2H1, SEMA6D, …	2.3e-16
GO:0032990	cell part morphogenesis	59/355	803/18229	773, 816, 1136, 1272, 1280, 1285, 1496, 2044, 2045, 2674, 2676, 2737, 2823, 3196, 3800, 4131, 4135, 4504, 4629, 4684, 4747, 4803, 4884, 4915, 4916, 5649, 5803, 6387, 6585, 6586, 6696, 7074, 7225, 7345, 8153, 8633, 8912, 9201, 9353, 10752, 22854, 22865, 22873, 23136, 23768, 26050, 29993, 51332, 56896, 56963, 56978, 57453, 79582, 79659, 80031, 80127, 80243, 89884, 91653, 120892, 137970, 152330, 284…	CACNA1A, CAMK2B, CHRNA3, CNTN1, COL2A1, COL4A3, CTNNA2, EPHA5, EPHA7, GFRA1, GFRA3, GLI3, GPM6A, TLX2, KIF5C, MAP1B, MAP6, MT3, MYH11, NCAM1, NEFL, NGF, NPTX1, NTRK2, NTRK3, RELN, PTPRZ1, CXCL12, SLIT1, SLIT3, SPP1, TIAM1, TRPC6, UCHL1, RND2, UNC5C, CACNA1H, DCLK1, SLIT2, CHL1, NTNG1, SLITRK3, DZIP1, EPB41L3, FLRT2, SLITRK5, PACSIN1, SPTBN5, DPYSL5, RGMA, PRDM8, DSCAML1, SPAG16, DYNC2H1, SEMA6D, …	7.26e-16
GO:0030030	cell projection organization	70/355	1110/18229	116, 773, 816, 1136, 1272, 1280, 1285, 1496, 2044, 2045, 2674, 2676, 2737, 2775, 2823, 3196, 3800, 4131, 4135, 4504, 4629, 4684, 4685, 4747, 4803, 4884, 4915, 4916, 5064, 5649, 5653, 5803, 6387, 6585, 6586, 6616, 6696, 7074, 7225, 7345, 7436, 8153, 8516, 8633, 8811, 8912, 9201, 9353, 9863, 10752, 10810, 22854, 22865, 22871, 22873, 23136, 23768, 26050, 26051, 29993, 51332, 53904, 56896, 56963, 569…	ADCYAP1, CACNA1A, CAMK2B, CHRNA3, CNTN1, COL2A1, COL4A3, CTNNA2, EPHA5, EPHA7, GFRA1, GFRA3, GLI3, GNAO1, GPM6A, TLX2, KIF5C, MAP1B, MAP6, MT3, MYH11, NCAM1, NCAM2, NEFL, NGF, NPTX1, NTRK2, NTRK3, PALM, RELN, KLK6, PTPRZ1, CXCL12, SLIT1, SLIT3, SNAP25, SPP1, TIAM1, TRPC6, UCHL1, VLDLR, RND2, ITGA8, UNC5C, GALR2, CACNA1H, DCLK1, SLIT2, MAGI2, CHL1, WASF3, NTNG1, SLITRK3, NLGN1, DZIP1, EPB41L3, FLR…	1.08e-15
GO:0030154	cell differentiation	133/355	3269/18229	116, 154, 185, 238, 401, 460, 579, 651, 652, 773, 814, 816, 1136, 1272, 1280, 1285, 1310, 1496, 1794, 1910, 2009, 2044, 2045, 2255, 2294, 2295, 2313, 2322, 2561, 2662, 2674, 2676, 2737, 2775, 2823, 2852, 2903, 3084, 3196, 3236, 3624, 3635, 3662, 3756, 3800, 4118, 4131, 4135, 4211, 4318, 4504, 4629, 4684, 4685, 4745, 4747, 4760, 4803, 4821, 4842, 4884, 4915, 4916, 5064, 5068, 5153, 5156, 5293, 564…	ADCYAP1, ADRB2, AGTR1, ALK, PHOX2A, ASTN1, NKX3-2, BMP3, BMP4, CACNA1A, CAMK4, CAMK2B, CHRNA3, CNTN1, COL2A1, COL4A3, COL19A1, CTNNA2, DOCK2, EDNRB, EML1, EPHA5, EPHA7, FGF10, FOXF1, FOXF2, FLI1, FLT3, GABRB2, GDF10, GFRA1, GFRA3, GLI3, GNAO1, GPM6A, GPER1, GRIN2A, NRG1, TLX2, HOXD10, INHBA, INPP5D, IRF4, KCNH1, KIF5C, MAL, MAP1B, MAP6, MEIS1, MMP9, MT3, MYH11, NCAM1, NCAM2, NELL1, NEFL, NEUROD1,…	1.19e-15
GO:0032989	cellular component morphogenesis	70/355	1187/18229	652, 773, 816, 1136, 1272, 1280, 1285, 1496, 2044, 2045, 2295, 2674, 2676, 2737, 2823, 3084, 3196, 3800, 4131, 4135, 4504, 4629, 4684, 4747, 4803, 4884, 4915, 4916, 5064, 5156, 5649, 5803, 6387, 6422, 6423, 6585, 6586, 6696, 7074, 7225, 7345, 7694, 8153, 8516, 8633, 8912, 9201, 9353, 10752, 10810, 11149, 22854, 22865, 22873, 23136, 23768, 26050, 29993, 51332, 54751, 56896, 56963, 56978, 57453, 64…	BMP4, CACNA1A, CAMK2B, CHRNA3, CNTN1, COL2A1, COL4A3, CTNNA2, EPHA5, EPHA7, FOXF2, GFRA1, GFRA3, GLI3, GPM6A, NRG1, TLX2, KIF5C, MAP1B, MAP6, MT3, MYH11, NCAM1, NEFL, NGF, NPTX1, NTRK2, NTRK3, PALM, PDGFRA, RELN, PTPRZ1, CXCL12, SFRP1, SFRP2, SLIT1, SLIT3, SPP1, TIAM1, TRPC6, UCHL1, ZNF135, RND2, ITGA8, UNC5C, CACNA1H, DCLK1, SLIT2, CHL1, WASF3, BVES, NTNG1, SLITRK3, DZIP1, EPB41L3, FLRT2, SLITRK…	3.84e-14
GO:0006928	cellular component movement	83/355	1592/18229	185, 460, 547, 652, 1272, 1280, 1285, 1496, 1545, 1910, 2044, 2045, 2255, 2294, 2674, 2676, 2737, 2823, 2852, 3084, 3635, 3687, 3800, 4131, 4312, 4318, 4319, 4629, 4684, 4747, 4915, 4916, 4973, 5064, 5156, 5293, 5649, 5919, 6286, 6364, 6387, 6422, 6423, 6585, 6586, 6696, 6869, 7074, 7225, 7345, 8174, 8633, 8912, 9201, 9353, 9464, 9839, 9863, 10752, 23768, 51332, 51561, 55619, 56776, 56896, 56963,…	AGTR1, ASTN1, KIF1A, BMP4, CNTN1, COL2A1, COL4A3, CTNNA2, CYP1B1, EDNRB, EPHA5, EPHA7, FGF10, FOXF1, GFRA1, GFRA3, GLI3, GPM6A, GPER1, NRG1, INPP5D, ITGAX, KIF5C, MAP1B, MMP1, MMP9, MMP10, MYH11, NCAM1, NEFL, NTRK2, NTRK3, OLR1, PALM, PDGFRA, PIK3CD, RELN, RARRES2, S100P, CCL20, CXCL12, SFRP1, SFRP2, SLIT1, SLIT3, SPP1, TACR1, TIAM1, TRPC6, UCHL1, MADCAM1, UNC5C, CACNA1H, DCLK1, SLIT2, HAND2, ZEB…	4e-14
GO:0048869	cellular developmental process	134/355	3470/18229	116, 154, 185, 238, 401, 460, 579, 651, 652, 773, 814, 816, 1136, 1272, 1280, 1285, 1310, 1496, 1794, 1910, 2009, 2044, 2045, 2255, 2294, 2295, 2313, 2322, 2561, 2662, 2674, 2676, 2737, 2775, 2823, 2852, 2903, 3084, 3196, 3236, 3624, 3635, 3662, 3756, 3800, 4118, 4131, 4135, 4211, 4318, 4504, 4629, 4684, 4685, 4745, 4747, 4760, 4803, 4821, 4842, 4884, 4915, 4916, 5064, 5068, 5153, 5156, 5293, 564…	ADCYAP1, ADRB2, AGTR1, ALK, PHOX2A, ASTN1, NKX3-2, BMP3, BMP4, CACNA1A, CAMK4, CAMK2B, CHRNA3, CNTN1, COL2A1, COL4A3, COL19A1, CTNNA2, DOCK2, EDNRB, EML1, EPHA5, EPHA7, FGF10, FOXF1, FOXF2, FLI1, FLT3, GABRB2, GDF10, GFRA1, GFRA3, GLI3, GNAO1, GPM6A, GPER1, GRIN2A, NRG1, TLX2, HOXD10, INHBA, INPP5D, IRF4, KCNH1, KIF5C, MAL, MAP1B, MAP6, MEIS1, MMP9, MT3, MYH11, NCAM1, NCAM2, NELL1, NEFL, NEUROD1,…	7.46e-14
GO:0000902	cell morphogenesis	67/355	1114/18229	652, 773, 816, 1136, 1272, 1280, 1285, 1496, 2044, 2045, 2295, 2674, 2676, 2737, 2823, 3084, 3196, 3800, 4131, 4135, 4504, 4629, 4684, 4747, 4803, 4884, 4915, 4916, 5064, 5649, 5803, 6387, 6422, 6423, 6585, 6586, 6696, 7074, 7225, 7345, 7694, 8153, 8516, 8633, 8912, 9201, 9353, 10752, 10810, 11149, 22854, 22865, 22873, 23136, 23768, 26050, 29993, 51332, 54751, 56896, 56963, 56978, 57453, 64321, 7…	BMP4, CACNA1A, CAMK2B, CHRNA3, CNTN1, COL2A1, COL4A3, CTNNA2, EPHA5, EPHA7, FOXF2, GFRA1, GFRA3, GLI3, GPM6A, NRG1, TLX2, KIF5C, MAP1B, MAP6, MT3, MYH11, NCAM1, NEFL, NGF, NPTX1, NTRK2, NTRK3, PALM, RELN, PTPRZ1, CXCL12, SFRP1, SFRP2, SLIT1, SLIT3, SPP1, TIAM1, TRPC6, UCHL1, ZNF135, RND2, ITGA8, UNC5C, CACNA1H, DCLK1, SLIT2, CHL1, WASF3, BVES, NTNG1, SLITRK3, DZIP1, EPB41L3, FLRT2, SLITRK5, PACSI…	7.72e-14
GO:0034220	ion transmembrane transport	56/355	820/18229	773, 1136, 1612, 1804, 2557, 2561, 2823, 2893, 2894, 2903, 2946, 3737, 3738, 3741, 3745, 3746, 3752, 3755, 3756, 3778, 3790, 4318, 4842, 5563, 5649, 6261, 6263, 6338, 6387, 6543, 6547, 6550, 6833, 7225, 8811, 8912, 8989, 22871, 22953, 54207, 55117, 55244, 55532, 55799, 56479, 56660, 57338, 57348, 57709, 123041, 203859, 343450	CACNA1A, CHRNA3, DAPK1, DPP6, GABRA4, GABRB2, GPM6A, GRIA4, GRID1, GRIN2A, GSTM2, KCNA2, KCNA3, KCNA5, KCNB1, KCNC1, KCND3, KCNG1, KCNH1, KCNMA1, KCNS3, MMP9, NOS1, PRKAA2, RELN, RYR1, RYR3, SCNN1B, CXCL12, SLC8A2, SLC8A3, SLC9A3, ABCC8, TRPC6, GALR2, CACNA1H, TRPA1, NLGN1, P2RX2, KCNK10, SLC6A15, SLC47A1, SLC30A10, CACNA2D3, KCNQ5, KCNK12, JPH3, TTYH1, SLC7A14, SLC24A4, ANO5, KCNT2	1.67e-13
GO:0044699	single-organism process	312/355	12850/18229	108, 111, 116, 119, 147, 154, 185, 238, 316, 401, 432, 460, 547, 577, 579, 651, 652, 773, 814, 816, 1104, 1129, 1136, 1152, 1272, 1280, 1285, 1310, 1378, 1496, 1501, 1545, 1612, 1794, 1795, 1804, 1830, 1879, 1910, 2009, 2044, 2045, 2192, 2199, 2255, 2294, 2295, 2313, 2322, 2494, 2557, 2561, 2593, 2662, 2674, 2675, 2676, 2690, 2731, 2737, 2775, 2788, 2791, 2823, 2852, 2877, 2893, 2894, 2903, 2946,…	ADCY2, ADCY5, ADCYAP1, ADD2, ADRA1B, ADRB2, AGTR1, ALK, AOX1, PHOX2A, ASGR1, ASTN1, KIF1A, BAI3, NKX3-2, BMP3, BMP4, CACNA1A, CAMK4, CAMK2B, RCC1, CHRM2, CHRNA3, CKB, CNTN1, COL2A1, COL4A3, COL19A1, CR1, CTNNA2, CTNND2, CYP1B1, DAPK1, DOCK2, DOCK3, DPP6, DSG3, EBF1, EDNRB, EML1, EPHA5, EPHA7, FBLN1, FBLN2, FGF10, FOXF1, FOXF2, FLI1, FLT3, NR5A2, GABRA4, GABRB2, GAMT, GDF10, GFRA1, GFRA2, GFRA3, G…	3.09e-12
GO:0055085	transmembrane transport	67/355	1217/18229	108, 111, 773, 1136, 1612, 1804, 2557, 2561, 2823, 2893, 2894, 2903, 2946, 3737, 3738, 3741, 3745, 3746, 3752, 3755, 3756, 3778, 3790, 4118, 4318, 4842, 5563, 5649, 6261, 6263, 6338, 6387, 6543, 6547, 6550, 6833, 7225, 8811, 8912, 8989, 9900, 22871, 22953, 28965, 51310, 54207, 55117, 55244, 55532, 55799, 56479, 56660, 57338, 57348, 57709, 123041, 203859, 343450, 353189, 387700, 388662	ADCY2, ADCY5, CACNA1A, CHRNA3, DAPK1, DPP6, GABRA4, GABRB2, GPM6A, GRIA4, GRID1, GRIN2A, GSTM2, KCNA2, KCNA3, KCNA5, KCNB1, KCNC1, KCND3, KCNG1, KCNH1, KCNMA1, KCNS3, MAL, MMP9, NOS1, PRKAA2, RELN, RYR1, RYR3, SCNN1B, CXCL12, SLC8A2, SLC8A3, SLC9A3, ABCC8, TRPC6, GALR2, CACNA1H, TRPA1, SV2A, NLGN1, P2RX2, SLC27A6, SLC22A17, KCNK10, SLC6A15, SLC47A1, SLC30A10, CACNA2D3, KCNQ5, KCNK12, JPH3, TTYH1,…	6.19e-12
GO:0007411	axon guidance	35/355	371/18229	1272, 1280, 1285, 2044, 2045, 2674, 2676, 2737, 3800, 4629, 4684, 5649, 6387, 6585, 6586, 7225, 8633, 8912, 9353, 10752, 23768, 51332, 56896, 56963, 80031, 89884, 91653, 137970, 152330, 284217	CNTN1, COL2A1, COL4A3, EPHA5, EPHA7, GFRA1, GFRA3, GLI3, KIF5C, MYH11, NCAM1, RELN, CXCL12, SLIT1, SLIT3, TRPC6, UNC5C, CACNA1H, SLIT2, CHL1, FLRT2, SPTBN5, DPYSL5, RGMA, SEMA6D, LHX4, BOC, UNC5D, CNTN4, LAMA1	1.1e-11
GO:0097485	neuron projection guidance	35/355	371/18229	1272, 1280, 1285, 2044, 2045, 2674, 2676, 2737, 3800, 4629, 4684, 5649, 6387, 6585, 6586, 7225, 8633, 8912, 9353, 10752, 23768, 51332, 56896, 56963, 80031, 89884, 91653, 137970, 152330, 284217	CNTN1, COL2A1, COL4A3, EPHA5, EPHA7, GFRA1, GFRA3, GLI3, KIF5C, MYH11, NCAM1, RELN, CXCL12, SLIT1, SLIT3, TRPC6, UNC5C, CACNA1H, SLIT2, CHL1, FLRT2, SPTBN5, DPYSL5, RGMA, SEMA6D, LHX4, BOC, UNC5D, CNTN4, LAMA1	1.1e-11
GO:0098655	cation transmembrane transport	44/355	584/18229	773, 1136, 1804, 2823, 2903, 2946, 3737, 3738, 3741, 3745, 3746, 3752, 3755, 3756, 3778, 3790, 4842, 5563, 6261, 6263, 6338, 6543, 6547, 6550, 6833, 7225, 8811, 8912, 8989, 22953, 54207, 55117, 55244, 55532, 55799, 56479, 56660, 57338, 57348, 123041, 343450	CACNA1A, CHRNA3, DPP6, GPM6A, GRIN2A, GSTM2, KCNA2, KCNA3, KCNA5, KCNB1, KCNC1, KCND3, KCNG1, KCNH1, KCNMA1, KCNS3, NOS1, PRKAA2, RYR1, RYR3, SCNN1B, SLC8A2, SLC8A3, SLC9A3, ABCC8, TRPC6, GALR2, CACNA1H, TRPA1, P2RX2, KCNK10, SLC6A15, SLC47A1, SLC30A10, CACNA2D3, KCNQ5, KCNK12, JPH3, TTYH1, SLC24A4, KCNT2	1.3e-11
GO:0098662	inorganic cation transmembrane transport	40/355	499/18229	773, 1804, 2823, 2903, 2946, 3737, 3738, 3741, 3745, 3746, 3752, 3755, 3756, 3778, 3790, 4842, 6261, 6263, 6338, 6543, 6547, 6550, 6833, 7225, 8811, 8912, 8989, 54207, 55244, 55799, 56479, 56660, 57338, 57348, 123041, 343450	CACNA1A, DPP6, GPM6A, GRIN2A, GSTM2, KCNA2, KCNA3, KCNA5, KCNB1, KCNC1, KCND3, KCNG1, KCNH1, KCNMA1, KCNS3, NOS1, RYR1, RYR3, SCNN1B, SLC8A2, SLC8A3, SLC9A3, ABCC8, TRPC6, GALR2, CACNA1H, TRPA1, KCNK10, SLC47A1, CACNA2D3, KCNQ5, KCNK12, JPH3, TTYH1, SLC24A4, KCNT2	3.01e-11
GO:0048513	organ development	112/355	2858/18229	116, 119, 147, 154, 185, 401, 579, 651, 652, 773, 814, 1152, 1272, 1280, 1285, 1310, 1496, 1545, 1794, 1910, 2009, 2044, 2045, 2255, 2294, 2295, 2313, 2322, 2494, 2561, 2593, 2737, 2775, 2823, 3084, 3236, 3624, 3635, 3662, 3687, 4062, 4211, 4223, 4318, 4629, 4745, 4760, 4821, 4887, 4915, 4916, 5068, 5101, 5153, 5156, 5293, 5333, 5649, 5745, 5802, 5803, 5919, 6258, 6261, 6387, 6422, 6423, 6425, 65…	ADCYAP1, ADD2, ADRA1B, ADRB2, AGTR1, PHOX2A, NKX3-2, BMP3, BMP4, CACNA1A, CAMK4, CKB, CNTN1, COL2A1, COL4A3, COL19A1, CTNNA2, CYP1B1, DOCK2, EDNRB, EML1, EPHA5, EPHA7, FGF10, FOXF1, FOXF2, FLI1, FLT3, NR5A2, GABRB2, GAMT, GLI3, GNAO1, GPM6A, NRG1, HOXD10, INHBA, INPP5D, IRF4, ITGAX, LY6H, MEIS1, MEOX2, MMP9, MYH11, NELL1, NEUROD1, NKX2-2, NPY2R, NTRK2, NTRK3, REG3A, PCDH9, PDE1B, PDGFRA, PIK3CD, …	3.69e-11
GO:0034765	regulation of ion transmembrane transport	31/355	307/18229	773, 1612, 1804, 2946, 3737, 3738, 3741, 3745, 3746, 3752, 3755, 3756, 3778, 3790, 4318, 4842, 5649, 6387, 7225, 8811, 8912, 22871, 54207, 55799, 56479, 56660, 57338	CACNA1A, DAPK1, DPP6, GSTM2, KCNA2, KCNA3, KCNA5, KCNB1, KCNC1, KCND3, KCNG1, KCNH1, KCNMA1, KCNS3, MMP9, NOS1, RELN, CXCL12, TRPC6, GALR2, CACNA1H, NLGN1, KCNK10, CACNA2D3, KCNQ5, KCNK12, JPH3	6.27e-11
GO:0044763	single-organism cellular process	289/355	11581/18229	108, 111, 116, 119, 147, 154, 185, 238, 316, 401, 432, 460, 547, 577, 579, 651, 652, 773, 814, 816, 1104, 1129, 1136, 1152, 1272, 1280, 1285, 1310, 1378, 1496, 1501, 1545, 1612, 1794, 1795, 1804, 1830, 1910, 2009, 2044, 2045, 2192, 2199, 2255, 2294, 2295, 2313, 2322, 2494, 2557, 2561, 2593, 2662, 2674, 2675, 2676, 2690, 2731, 2737, 2775, 2788, 2791, 2823, 2852, 2893, 2894, 2903, 2946, 2982, 3084,…	ADCY2, ADCY5, ADCYAP1, ADD2, ADRA1B, ADRB2, AGTR1, ALK, AOX1, PHOX2A, ASGR1, ASTN1, KIF1A, BAI3, NKX3-2, BMP3, BMP4, CACNA1A, CAMK4, CAMK2B, RCC1, CHRM2, CHRNA3, CKB, CNTN1, COL2A1, COL4A3, COL19A1, CR1, CTNNA2, CTNND2, CYP1B1, DAPK1, DOCK2, DOCK3, DPP6, DSG3, EDNRB, EML1, EPHA5, EPHA7, FBLN1, FBLN2, FGF10, FOXF1, FOXF2, FLI1, FLT3, NR5A2, GABRA4, GABRB2, GAMT, GDF10, GFRA1, GFRA2, GFRA3, GHR, GL…	8.3e-11
GO:0034762	regulation of transmembrane transport	31/355	320/18229	773, 1612, 1804, 2946, 3737, 3738, 3741, 3745, 3746, 3752, 3755, 3756, 3778, 3790, 4318, 4842, 5649, 6387, 7225, 8811, 8912, 22871, 54207, 55799, 56479, 56660, 57338	CACNA1A, DAPK1, DPP6, GSTM2, KCNA2, KCNA3, KCNA5, KCNB1, KCNC1, KCND3, KCNG1, KCNH1, KCNMA1, KCNS3, MMP9, NOS1, RELN, CXCL12, TRPC6, GALR2, CACNA1H, NLGN1, KCNK10, CACNA2D3, KCNQ5, KCNK12, JPH3	1.93e-10
GO:0040011	locomotion	71/355	1442/18229	185, 460, 652, 1272, 1280, 1285, 1496, 1545, 1794, 1910, 2044, 2045, 2255, 2294, 2674, 2676, 2737, 2823, 2852, 2903, 3084, 3635, 3687, 3800, 4312, 4318, 4319, 4629, 4684, 4747, 4915, 4916, 4973, 5156, 5293, 5649, 5919, 6286, 6364, 6387, 6422, 6423, 6585, 6586, 6622, 6696, 6869, 7074, 7225, 7253, 8174, 8633, 8912, 9201, 9353, 9464, 9839, 9863, 10752, 11149, 23768, 51332, 51561, 55619, 56896, 56963…	AGTR1, ASTN1, BMP4, CNTN1, COL2A1, COL4A3, CTNNA2, CYP1B1, DOCK2, EDNRB, EPHA5, EPHA7, FGF10, FOXF1, GFRA1, GFRA3, GLI3, GPM6A, GPER1, GRIN2A, NRG1, INPP5D, ITGAX, KIF5C, MMP1, MMP9, MMP10, MYH11, NCAM1, NEFL, NTRK2, NTRK3, OLR1, PDGFRA, PIK3CD, RELN, RARRES2, S100P, CCL20, CXCL12, SFRP1, SFRP2, SLIT1, SLIT3, SNCA, SPP1, TACR1, TIAM1, TRPC6, TSHR, MADCAM1, UNC5C, CACNA1H, DCLK1, SLIT2, HAND2, ZEB…	2.19e-10
GO:0098660	inorganic ion transmembrane transport	42/355	585/18229	773, 1804, 2557, 2561, 2823, 2903, 2946, 3737, 3738, 3741, 3745, 3746, 3752, 3755, 3756, 3778, 3790, 4842, 6261, 6263, 6338, 6543, 6547, 6550, 6833, 7225, 8811, 8912, 8989, 54207, 55244, 55799, 56479, 56660, 57338, 57348, 123041, 203859, 343450	CACNA1A, DPP6, GABRA4, GABRB2, GPM6A, GRIN2A, GSTM2, KCNA2, KCNA3, KCNA5, KCNB1, KCNC1, KCND3, KCNG1, KCNH1, KCNMA1, KCNS3, NOS1, RYR1, RYR3, SCNN1B, SLC8A2, SLC8A3, SLC9A3, ABCC8, TRPC6, GALR2, CACNA1H, TRPA1, KCNK10, SLC47A1, CACNA2D3, KCNQ5, KCNK12, JPH3, TTYH1, SLC24A4, ANO5, KCNT2	2.77e-10
GO:0051179	localization	161/355	5038/18229	108, 111, 116, 154, 185, 432, 460, 547, 652, 773, 814, 816, 1136, 1272, 1496, 1545, 1612, 1794, 1804, 1910, 2044, 2255, 2294, 2557, 2561, 2676, 2690, 2737, 2775, 2823, 2852, 2893, 2894, 2903, 2946, 3084, 3382, 3624, 3635, 3687, 3737, 3738, 3741, 3745, 3746, 3752, 3755, 3756, 3778, 3790, 3800, 4118, 4131, 4135, 4312, 4316, 4318, 4319, 4504, 4747, 4760, 4803, 4842, 4883, 4884, 4887, 4915, 4916, 497…	ADCY2, ADCY5, ADCYAP1, ADRB2, AGTR1, ASGR1, ASTN1, KIF1A, BMP4, CACNA1A, CAMK4, CAMK2B, CHRNA3, CNTN1, CTNNA2, CYP1B1, DAPK1, DOCK2, DPP6, EDNRB, EPHA5, FGF10, FOXF1, GABRA4, GABRB2, GFRA3, GHR, GLI3, GNAO1, GPM6A, GPER1, GRIA4, GRID1, GRIN2A, GSTM2, NRG1, ICA1, INHBA, INPP5D, ITGAX, KCNA2, KCNA3, KCNA5, KCNB1, KCNC1, KCND3, KCNG1, KCNH1, KCNMA1, KCNS3, KIF5C, MAL, MAP1B, MAP6, MMP1, MMP7, MMP9, …	4.6e-10
GO:0030001	metal ion transport	47/355	730/18229	116, 154, 773, 816, 1272, 1804, 2775, 2823, 2852, 2903, 2946, 3737, 3738, 3741, 3745, 3746, 3752, 3755, 3756, 3778, 3790, 4504, 4842, 5579, 6261, 6263, 6338, 6387, 6543, 6547, 6550, 6622, 6833, 6947, 7225, 7991, 8811, 8912, 8989, 22953, 54207, 55117, 55532, 55799, 56479, 56660, 57338, 57348, 64072, 123041, 343450	ADCYAP1, ADRB2, CACNA1A, CAMK2B, CNTN1, DPP6, GNAO1, GPM6A, GPER1, GRIN2A, GSTM2, KCNA2, KCNA3, KCNA5, KCNB1, KCNC1, KCND3, KCNG1, KCNH1, KCNMA1, KCNS3, MT3, NOS1, PRKCB, RYR1, RYR3, SCNN1B, CXCL12, SLC8A2, SLC8A3, SLC9A3, SNCA, ABCC8, TCN1, TRPC6, TUSC3, GALR2, CACNA1H, TRPA1, P2RX2, KCNK10, SLC6A15, SLC30A10, CACNA2D3, KCNQ5, KCNK12, JPH3, TTYH1, CDH23, SLC24A4, KCNT2	5.03e-10
GO:0071840	cellular component organization or biogenesis	160/355	5025/18229	116, 119, 154, 185, 652, 773, 816, 1104, 1136, 1272, 1280, 1285, 1310, 1496, 1545, 1794, 1830, 2009, 2044, 2045, 2192, 2199, 2255, 2294, 2295, 2674, 2676, 2737, 2775, 2823, 2852, 3084, 3196, 3624, 3662, 3687, 3737, 3738, 3741, 3745, 3746, 3752, 3755, 3790, 3800, 4118, 4131, 4135, 4312, 4316, 4318, 4319, 4504, 4629, 4684, 4685, 4747, 4803, 4842, 4884, 4915, 4916, 5064, 5156, 5563, 5579, 5649, 5653…	ADCYAP1, ADD2, ADRB2, AGTR1, BMP4, CACNA1A, CAMK2B, RCC1, CHRNA3, CNTN1, COL2A1, COL4A3, COL19A1, CTNNA2, CYP1B1, DOCK2, DSG3, EML1, EPHA5, EPHA7, FBLN1, FBLN2, FGF10, FOXF1, FOXF2, GFRA1, GFRA3, GLI3, GNAO1, GPM6A, GPER1, NRG1, TLX2, INHBA, IRF4, ITGAX, KCNA2, KCNA3, KCNA5, KCNB1, KCNC1, KCND3, KCNG1, KCNS3, KIF5C, MAL, MAP1B, MAP6, MMP1, MMP7, MMP9, MMP10, MT3, MYH11, NCAM1, NCAM2, NEFL, NGF, N…	8.13e-10
GO:0006811	ion transport	68/355	1386/18229	116, 154, 773, 816, 1136, 1272, 1612, 1804, 2557, 2561, 2775, 2823, 2852, 2893, 2894, 2903, 2946, 3737, 3738, 3741, 3745, 3746, 3752, 3755, 3756, 3778, 3790, 4318, 4504, 4842, 4887, 4915, 5563, 5579, 5649, 6261, 6263, 6338, 6387, 6543, 6547, 6550, 6616, 6622, 6833, 6947, 7225, 7991, 8811, 8912, 8989, 22871, 22953, 26507, 28965, 51310, 54207, 55117, 55244, 55532, 55799, 56479, 56660, 57338, 57348,…	ADCYAP1, ADRB2, CACNA1A, CAMK2B, CHRNA3, CNTN1, DAPK1, DPP6, GABRA4, GABRB2, GNAO1, GPM6A, GPER1, GRIA4, GRID1, GRIN2A, GSTM2, KCNA2, KCNA3, KCNA5, KCNB1, KCNC1, KCND3, KCNG1, KCNH1, KCNMA1, KCNS3, MMP9, MT3, NOS1, NPY2R, NTRK2, PRKAA2, PRKCB, RELN, RYR1, RYR3, SCNN1B, CXCL12, SLC8A2, SLC8A3, SLC9A3, SNAP25, SNCA, ABCC8, TCN1, TRPC6, TUSC3, GALR2, CACNA1H, TRPA1, NLGN1, P2RX2, CNNM1, SLC27A6, SLC…	9.29e-10
GO:0042391	regulation of membrane potential	31/355	340/18229	116, 773, 1136, 1804, 2852, 2903, 3741, 3752, 3756, 3778, 4118, 4887, 5010, 5649, 5653, 6622, 6869, 8912, 11149, 22871, 22953, 56853, 83700, 120892, 140730	ADCYAP1, CACNA1A, CHRNA3, DPP6, GPER1, GRIN2A, KCNA5, KCND3, KCNH1, KCNMA1, MAL, NPY2R, CLDN11, RELN, KLK6, SNCA, TACR1, CACNA1H, BVES, NLGN1, P2RX2, CELF4, JAM3, LRRK2, RIMS4	9.73e-10
GO:0016043	cellular component organization	157/355	4921/18229	116, 119, 154, 185, 652, 773, 816, 1104, 1136, 1272, 1280, 1285, 1310, 1496, 1545, 1794, 1830, 2009, 2044, 2045, 2192, 2199, 2255, 2294, 2295, 2674, 2676, 2737, 2775, 2823, 2852, 3084, 3196, 3624, 3662, 3687, 3737, 3738, 3741, 3745, 3746, 3752, 3755, 3790, 3800, 4118, 4131, 4135, 4312, 4316, 4318, 4319, 4504, 4629, 4684, 4685, 4747, 4803, 4842, 4884, 4915, 4916, 5064, 5156, 5563, 5579, 5649, 5653…	ADCYAP1, ADD2, ADRB2, AGTR1, BMP4, CACNA1A, CAMK2B, RCC1, CHRNA3, CNTN1, COL2A1, COL4A3, COL19A1, CTNNA2, CYP1B1, DOCK2, DSG3, EML1, EPHA5, EPHA7, FBLN1, FBLN2, FGF10, FOXF1, FOXF2, GFRA1, GFRA3, GLI3, GNAO1, GPM6A, GPER1, NRG1, TLX2, INHBA, IRF4, ITGAX, KCNA2, KCNA3, KCNA5, KCNB1, KCNC1, KCND3, KCNG1, KCNS3, KIF5C, MAL, MAP1B, MAP6, MMP1, MMP7, MMP9, MMP10, MT3, MYH11, NCAM1, NCAM2, NEFL, NGF, N…	1.39e-09
GO:0003008	system process	80/355	1827/18229	111, 116, 147, 154, 185, 652, 773, 814, 816, 1129, 1136, 1280, 1285, 1496, 1501, 1545, 1804, 1910, 2255, 2313, 2561, 2593, 2775, 2852, 2903, 2946, 2982, 3236, 3624, 3741, 3778, 4118, 4223, 4629, 4685, 4747, 4760, 4803, 4842, 4883, 4887, 4915, 4973, 5010, 5153, 5443, 5649, 5653, 5803, 6261, 6263, 6338, 6387, 6425, 6525, 6752, 6869, 7345, 7373, 7436, 7957, 7991, 8516, 8811, 8912, 8989, 9353, 9379, …	ADCY5, ADCYAP1, ADRA1B, ADRB2, AGTR1, BMP4, CACNA1A, CAMK4, CAMK2B, CHRM2, CHRNA3, COL2A1, COL4A3, CTNNA2, CTNND2, CYP1B1, DPP6, EDNRB, FGF10, FLI1, GABRB2, GAMT, GNAO1, GPER1, GRIN2A, GSTM2, GUCY1A3, HOXD10, INHBA, KCNA5, KCNMA1, MAL, MEOX2, MYH11, NCAM2, NEFL, NEUROD1, NGF, NOS1, NPR3, NPY2R, NTRK2, OLR1, CLDN11, PDE1B, POMC, RELN, KLK6, PTPRZ1, RYR1, RYR3, SCNN1B, CXCL12, SFRP5, SMTN, SSTR2, T…	2.31e-09
GO:0051899	membrane depolarization	19/355	124/18229	773, 1136, 2903, 4887, 5649, 6622, 8912, 22871, 56853, 120892	CACNA1A, CHRNA3, GRIN2A, NPY2R, RELN, SNCA, CACNA1H, NLGN1, CELF4, LRRK2	3.4e-09
GO:0007268	synaptic transmission	45/355	715/18229	108, 111, 116, 773, 814, 816, 1136, 1496, 1501, 2044, 2557, 2561, 2788, 2852, 2893, 2894, 2903, 3084, 3737, 3738, 3741, 3745, 3746, 3752, 3755, 3756, 3778, 3790, 4747, 4803, 4842, 4884, 4887, 4915, 5153, 5579, 5649, 6585, 6616, 6622, 6833, 6854, 6869, 8811, 9379, 10003, 22871, 22953, 26050, 29993, 54207, 56479, 56853, 57338, 79608, 114088, 120892, 127833, 145270, 147381, 152330, 347730, 729993	ADCY2, ADCY5, ADCYAP1, CACNA1A, CAMK4, CAMK2B, CHRNA3, CTNNA2, CTNND2, EPHA5, GABRA4, GABRB2, GNG7, GPER1, GRIA4, GRID1, GRIN2A, NRG1, KCNA2, KCNA3, KCNA5, KCNB1, KCNC1, KCND3, KCNG1, KCNH1, KCNMA1, KCNS3, NEFL, NGF, NOS1, NPTX1, NPY2R, NTRK2, PDE1B, PRKCB, RELN, SLIT1, SNAP25, SNCA, ABCC8, SYN2, TACR1, GALR2, NRXN2, NAALAD2, NLGN1, P2RX2, SLITRK5, PACSIN1, KCNK10, KCNQ5, CELF4, JPH3, RIC3, TRIM9…	3.61e-09
GO:0003012	muscle system process	29/355	321/18229	147, 154, 816, 1136, 1910, 2593, 2775, 2852, 2946, 2982, 3778, 4629, 4842, 4887, 6261, 6263, 6525, 6752, 6869, 7373, 8811, 8912, 22953, 57616	ADRA1B, ADRB2, CAMK2B, CHRNA3, EDNRB, GAMT, GNAO1, GPER1, GSTM2, GUCY1A3, KCNMA1, MYH11, NOS1, NPY2R, RYR1, RYR3, SMTN, SSTR2, TACR1, COL14A1, GALR2, CACNA1H, P2RX2, TSHZ3	6.81e-09
GO:0086010	membrane depolarization during action potential	12/355	40/18229	773, 8912	CACNA1A, CACNA1H	8.25e-09
GO:0043269	regulation of ion transport	36/355	493/18229	116, 154, 773, 816, 1136, 1272, 1612, 1804, 2775, 2852, 2946, 3737, 3738, 3741, 3745, 3746, 3752, 3755, 3756, 3778, 3790, 4318, 4842, 4887, 5649, 6387, 6622, 7225, 8811, 8912, 22871, 22953, 54207, 55799, 56479, 56660, 57338, 57348	ADCYAP1, ADRB2, CACNA1A, CAMK2B, CHRNA3, CNTN1, DAPK1, DPP6, GNAO1, GPER1, GSTM2, KCNA2, KCNA3, KCNA5, KCNB1, KCNC1, KCND3, KCNG1, KCNH1, KCNMA1, KCNS3, MMP9, NOS1, NPY2R, RELN, CXCL12, SNCA, TRPC6, GALR2, CACNA1H, NLGN1, P2RX2, KCNK10, CACNA2D3, KCNQ5, KCNK12, JPH3, TTYH1	9.64e-09
GO:0050808	synapse organization	21/355	167/18229	773, 816, 1496, 2044, 2823, 3084, 4915, 5064, 5649, 6585, 6622, 9379, 22871, 22953, 23544, 92737, 120892, 147381, 339855, 347730	CACNA1A, CAMK2B, CTNNA2, EPHA5, GPM6A, NRG1, NTRK2, PALM, RELN, SLIT1, SNCA, NRXN2, NLGN1, P2RX2, SEZ6L, DNER, LRRK2, CBLN2, KY, LRRTM1	1.22e-08
GO:0006812	cation transport	52/355	949/18229	116, 154, 773, 816, 1136, 1272, 1804, 2775, 2823, 2852, 2903, 2946, 3737, 3738, 3741, 3745, 3746, 3752, 3755, 3756, 3778, 3790, 4504, 4842, 4887, 5563, 5579, 6261, 6263, 6338, 6387, 6543, 6547, 6550, 6622, 6833, 6947, 7225, 7991, 8811, 8912, 8989, 22953, 54207, 55117, 55244, 55532, 55799, 56479, 56660, 57338, 57348, 64072, 123041, 343450, 388662	ADCYAP1, ADRB2, CACNA1A, CAMK2B, CHRNA3, CNTN1, DPP6, GNAO1, GPM6A, GPER1, GRIN2A, GSTM2, KCNA2, KCNA3, KCNA5, KCNB1, KCNC1, KCND3, KCNG1, KCNH1, KCNMA1, KCNS3, MT3, NOS1, NPY2R, PRKAA2, PRKCB, RYR1, RYR3, SCNN1B, CXCL12, SLC8A2, SLC8A3, SLC9A3, SNCA, ABCC8, TCN1, TRPC6, TUSC3, GALR2, CACNA1H, TRPA1, P2RX2, KCNK10, SLC6A15, SLC47A1, SLC30A10, CACNA2D3, KCNQ5, KCNK12, JPH3, TTYH1, CDH23, SLC24A4, …	1.25e-08
GO:0007156	homophilic cell adhesion	19/355	141/18229	1830, 5099, 5101, 11122, 56098, 57453, 57575, 64072, 64405, 64881	DSG3, PCDH7, PCDH9, PTPRT, PCDHGC4, DSCAML1, PCDH10, CDH23, CDH22, PCDH20	3.48e-08
GO:0001508	action potential	20/355	160/18229	773, 1804, 2852, 3741, 4118, 5010, 5653, 6869, 8912, 22953, 83700	CACNA1A, DPP6, GPER1, KCNA5, MAL, CLDN11, KLK6, TACR1, CACNA1H, P2RX2, JAM3	4.25e-08
GO:0030198	extracellular matrix organization	30/355	371/18229	652, 1280, 1285, 1310, 1545, 2192, 2199, 2294, 2295, 3687, 4312, 4316, 4318, 4319, 4629, 4684, 5156, 5802, 6423, 6622, 6696, 7092, 7373, 8174, 8516, 58494, 83700, 284217	BMP4, COL2A1, COL4A3, COL19A1, CYP1B1, FBLN1, FBLN2, FOXF1, FOXF2, ITGAX, MMP1, MMP7, MMP9, MMP10, MYH11, NCAM1, PDGFRA, PTPRS, SFRP2, SNCA, SPP1, TLL1, COL14A1, MADCAM1, ITGA8, JAM2, JAM3, LAMA1	4.72e-08
GO:0043062	extracellular structure organization	30/355	372/18229	652, 1280, 1285, 1310, 1545, 2192, 2199, 2294, 2295, 3687, 4312, 4316, 4318, 4319, 4629, 4684, 5156, 5802, 6423, 6622, 6696, 7092, 7373, 8174, 8516, 58494, 83700, 284217	BMP4, COL2A1, COL4A3, COL19A1, CYP1B1, FBLN1, FBLN2, FOXF1, FOXF2, ITGAX, MMP1, MMP7, MMP9, MMP10, MYH11, NCAM1, PDGFRA, PTPRS, SFRP2, SNCA, SPP1, TLL1, COL14A1, MADCAM1, ITGA8, JAM2, JAM3, LAMA1	5.04e-08
